# Supplementary material for: CardioGxE, a catalog of gene-environment interactions for cardiometabolic traits
Source: BioData Min. 2014 Oct 26;7:21. doi: 10.1186/1756-0381-7-21 (PMC4217104; doi:10.1186/1756-0381-7-21)
Supplement: Additional file 1 — The CardioGxE catalog of gene-environment interactions for cardiometabolic phenotypes. [file 1756-0381-7-21-S1.txt]

Additional file 1. The CardioGxE catalog of gene-environment interactions for cardiometabolic phenotypes.
Gene	SNP	SNP alias	Risk allele	Phenotype	Environmental factor	Condition of environmental factor	Sex	Population	PubMed ID	Interaction significance
ABCA1	rs12686004	none	none	HDL-C	alcohol consumption		both	Swiss	20430392	no interaction found
ABCA1	rs1800977	C-14T	none	delta LDL-C	atorvastatin		both	Brazilian	23247049	no interaction found
ABCA1	rs1800978	none	none	HDL-C	alcohol consumption		both	Swiss	20430392	no interaction found
ABCA1	rs1883025	none	none	HDL-C	alcohol consumption		both	Swiss	20430392	no interaction found
ABCA1	rs1883025	none	none	HDL-C	Vitamin A, serum		both	Mexican Americans (USA)	22688886	no interaction found
ABCA1	rs1883025	none	none	HDL-C	Vitamin A, serum		both	non-Hispanic Blacks	22688886	no interaction found
ABCA1	rs1883025	none	none	HDL-C	Vitamin A, serum		both	non-Hispanic Whites	22688886	no interaction found
ABCA1	rs1883025	none	none	HDL-C	Vitamin E, serum		both	Mexican Americans (USA)	22688886	no interaction found
ABCA1	rs1883025	none	none	HDL-C	Vitamin E, serum		both	non-Hispanic Blacks	22688886	no interaction found
ABCA1	rs1883025	none	none	HDL-C	Vitamin E, serum		both	non-Hispanic Whites	22688886	no interaction found
ABCA1	rs1883025	none	none	LDL-C	Vitamin A, serum		both	Mexican Americans (USA)	22688886	no interaction found
ABCA1	rs1883025	none	none	LDL-C	Vitamin A, serum		both	non-Hispanic Blacks	22688886	no interaction found
ABCA1	rs1883025	none	none	LDL-C	Vitamin A, serum		both	non-Hispanic Whites	22688886	no interaction found
ABCA1	rs1883025	none	none	LDL-C	Vitamin E, serum		both	Mexican Americans (USA)	22688886	no interaction found
ABCA1	rs1883025	none	none	LDL-C	Vitamin E, serum		both	non-Hispanic Blacks	22688886	no interaction found
ABCA1	rs1883025	none	none	LDL-C	Vitamin E, serum		both	non-Hispanic Whites	22688886	no interaction found
ABCA1	rs1883025	none	none	triglyceride	Vitamin A, serum		both	Mexican Americans (USA)	22688886	no interaction found
ABCA1	rs1883025	none	none	triglyceride	Vitamin A, serum		both	non-Hispanic Blacks	22688886	no interaction found
ABCA1	rs1883025	none	none	triglyceride	Vitamin A, serum		both	non-Hispanic Whites	22688886	no interaction found
ABCA1	rs1883025	none	none	triglyceride	Vitamin E, serum		both	Mexican Americans (USA)	22688886	no interaction found
ABCA1	rs1883025	none	none	triglyceride	Vitamin E, serum		both	non-Hispanic Blacks	22688886	no interaction found
ABCA1	rs1883025	none	none	triglyceride	Vitamin E, serum		both	non-Hispanic Whites	22688886	no interaction found
ABCA1	rs2230806	Arg219Lys, R219K	none	cholesterol, total	fat, total intake		both	Inuk, Nunavik	23021345	no interaction found
ABCA1	rs2230806	Arg219Lys, R219K	none	cholesterol, total	SFA intake		both	Inuk, Nunavik	23021345	no interaction found
ABCA1	rs2230806	Arg219Lys, R219K	none	delta adiponectin, serum	diet	reduced energy plus soy protein, nopal, chia seed, and oat	both	Mexican	22090467	no interaction found
ABCA1	rs2230806	Arg219Lys, R219K	none	delta blood pressure, diastolic	diet	reduced energy plus soy protein, nopal, chia seed, and oat	both	Mexican	22090467	no interaction found
ABCA1	rs2230806	Arg219Lys, R219K	none	delta blood pressure, systolic	diet	reduced energy plus soy protein, nopal, chia seed, and oat	both	Mexican	22090467	no interaction found
ABCA1	rs2230806	Arg219Lys, R219K	none	delta BMI	diet	reduced energy plus soy protein, nopal, chia seed, and oat	both	Mexican	22090467	no interaction found
ABCA1	rs2230806	Arg219Lys, R219K	none	delta body weight	diet	reduced energy plus soy protein, nopal, chia seed, and oat	both	Mexican	22090467	no interaction found
ABCA1	rs2230806	Arg219Lys, R219K	none	delta cholesterol, total	diet	reduced energy plus soy protein, nopal, chia seed, and oat	both	Mexican	22090467	no interaction found
ABCA1	rs2230806	Arg219Lys, R219K	none	delta CRP, serum	diet	reduced energy plus soy protein, nopal, chia seed, and oat	both	Mexican	22090467	no interaction found
ABCA1	rs2230806	Arg219Lys, R219K	none	delta fat mass	diet	reduced energy plus soy protein, nopal, chia seed, and oat	both	Mexican	22090467	no interaction found
ABCA1	rs2230806	Arg219Lys, R219K	none	delta glucose AUC	diet	reduced energy plus soy protein, nopal, chia seed, and oat	both	Mexican	22090467	no interaction found
ABCA1	rs2230806	Arg219Lys, R219K	none	delta glucose, fasting	diet	reduced energy plus soy protein, nopal, chia seed, and oat	both	Mexican	22090467	no interaction found
ABCA1	rs2230806	Arg219Lys, R219K	none	delta HDL-C	diet	reduced energy plus soy protein, nopal, chia seed, and oat	both	Mexican	22090467	no interaction found
ABCA1	rs2230806	Arg219Lys, R219K	none	delta insulin AUC	diet	reduced energy plus soy protein, nopal, chia seed, and oat	both	Mexican	22090467	no interaction found
ABCA1	rs2230806	Arg219Lys, R219K	none	delta insulin, fasting	diet	reduced energy plus soy protein, nopal, chia seed, and oat	both	Mexican	22090467	no interaction found
ABCA1	rs2230806	Arg219Lys, R219K	none	delta LDL-C	atorvastatin		both	Brazilian	23247049	no interaction found
ABCA1	rs2230806	Arg219Lys, R219K	none	delta LDL-C	diet	reduced energy plus soy protein, nopal, chia seed, and oat	both	Mexican	22090467	no interaction found
ABCA1	rs2230806	Arg219Lys, R219K	none	delta leptin, serum	diet	reduced energy plus soy protein, nopal, chia seed, and oat	both	Mexican	22090467	no interaction found
ABCA1	rs2230806	Arg219Lys, R219K	none	delta triglyceride	diet	reduced energy plus soy protein, nopal, chia seed, and oat	both	Mexican	22090467	no interaction found
ABCA1	rs2230806	Arg219Lys, R219K	none	delta waist circumference	diet	reduced energy plus soy protein, nopal, chia seed, and oat	both	Mexican	22090467	no interaction found
ABCA1	rs2230806	Arg219Lys, R219K	none	HDL-C	fat, total intake		both	Inuk, Nunavik	23021345	no interaction found
ABCA1	rs2230806	Arg219Lys, R219K	none	HDL-C	PUFA, percent energy from		both	Brazilian	20091341	no interaction found
ABCA1	rs2230806	Arg219Lys, R219K	none	HDL-C	SFA intake		both	Inuk, Nunavik	23021345	no interaction found
ABCA1	rs2230806	Arg219Lys, R219K	none	LDL-C	fat, total intake		both	Inuk, Nunavik	23021345	no interaction found
ABCA1	rs2230806	Arg219Lys, R219K	none	LDL-C	SFA intake		both	Inuk, Nunavik	23021345	no interaction found
ABCA1	rs2230806	Arg219Lys, R219K	none	triglyceride	fat, total intake		both	Inuk, Nunavik	23021345	no interaction found
ABCA1	rs2230806	Arg219Lys, R219K	C	triglyceride	SFA intake	high	both	Inuk, Nunavik	23021345	significant interaction
ABCA1	rs2230808	K1587R	none	delta LDL-C	atorvastatin		both	Brazilian	23247049	no interaction found
ABCA1	rs2422493	C-565T	none	delta LDL-C	atorvastatin		both	Brazilian	23247049	no interaction found
ABCA1	rs2777795	none	none	HDL-C	alcohol consumption		both	Swiss	20430392	no interaction found
ABCA1	rs3890182	none	none	HDL-C	Vitamin A, serum		both	Mexican Americans (USA)	22688886	no interaction found
ABCA1	rs3890182	none	none	HDL-C	Vitamin A, serum		both	non-Hispanic Blacks	22688886	no interaction found
ABCA1	rs3890182	none	none	HDL-C	Vitamin A, serum		both	non-Hispanic Whites	22688886	no interaction found
ABCA1	rs3890182	none	none	HDL-C	Vitamin E, serum		both	Mexican Americans (USA)	22688886	no interaction found
ABCA1	rs3890182	none	none	HDL-C	Vitamin E, serum		both	non-Hispanic Blacks	22688886	no interaction found
ABCA1	rs3890182	none	none	HDL-C	Vitamin E, serum		both	non-Hispanic Whites	22688886	no interaction found
ABCA1	rs3890182	none	none	LDL-C	Vitamin A, serum		both	Mexican Americans (USA)	22688886	no interaction found
ABCA1	rs3890182	none	none	LDL-C	Vitamin A, serum		both	non-Hispanic Blacks	22688886	no interaction found
ABCA1	rs3890182	none	none	LDL-C	Vitamin A, serum		both	non-Hispanic Whites	22688886	no interaction found
ABCA1	rs3890182	none	none	LDL-C	Vitamin E, serum		both	Mexican Americans (USA)	22688886	no interaction found
ABCA1	rs3890182	none	none	LDL-C	Vitamin E, serum		both	non-Hispanic Blacks	22688886	no interaction found
ABCA1	rs3890182	none	none	LDL-C	Vitamin E, serum		both	non-Hispanic Whites	22688886	no interaction found
ABCA1	rs3890182	none	none	triglyceride	Vitamin A, serum		both	Mexican Americans (USA)	22688886	no interaction found
ABCA1	rs3890182	none	none	triglyceride	Vitamin A, serum		both	non-Hispanic Blacks	22688886	no interaction found
ABCA1	rs3890182	none	none	triglyceride	Vitamin A, serum		both	non-Hispanic Whites	22688886	no interaction found
ABCA1	rs3890182	none	none	triglyceride	Vitamin E, serum		both	Mexican Americans (USA)	22688886	no interaction found
ABCA1	rs3890182	none	none	triglyceride	Vitamin E, serum		both	non-Hispanic Blacks	22688886	no interaction found
ABCA1	rs3890182	none	none	triglyceride	Vitamin E, serum		both	non-Hispanic Whites	22688886	no interaction found
ABCA1	rs4149268	none	none	HDL-C	Vitamin A, serum		both	Mexican Americans (USA)	22688886	no interaction found
ABCA1	rs4149268	none	none	HDL-C	Vitamin A, serum		both	non-Hispanic Blacks	22688886	no interaction found
ABCA1	rs4149268	none	none	HDL-C	Vitamin A, serum		both	non-Hispanic Whites	22688886	no interaction found
ABCA1	rs4149268	none	none	HDL-C	Vitamin E, serum		both	Mexican Americans (USA)	22688886	no interaction found
ABCA1	rs4149268	none	none	HDL-C	Vitamin E, serum		both	non-Hispanic Blacks	22688886	no interaction found
ABCA1	rs4149268	none	none	HDL-C	Vitamin E, serum		both	non-Hispanic Whites	22688886	no interaction found
ABCA1	rs4149268	none	none	LDL-C	Vitamin A, serum		both	Mexican Americans (USA)	22688886	no interaction found
ABCA1	rs4149268	none	none	LDL-C	Vitamin A, serum		both	non-Hispanic Blacks	22688886	no interaction found
ABCA1	rs4149268	none	none	LDL-C	Vitamin A, serum		both	non-Hispanic Whites	22688886	no interaction found
ABCA1	rs4149268	none	none	LDL-C	Vitamin E, serum		both	Mexican Americans (USA)	22688886	no interaction found
ABCA1	rs4149268	none	none	LDL-C	Vitamin E, serum		both	non-Hispanic Blacks	22688886	no interaction found
ABCA1	rs4149268	none	none	LDL-C	Vitamin E, serum		both	non-Hispanic Whites	22688886	no interaction found
ABCA1	rs4149268	none	none	triglyceride	Vitamin A, serum		both	Mexican Americans (USA)	22688886	no interaction found
ABCA1	rs4149268	none	none	triglyceride	Vitamin A, serum		both	non-Hispanic Blacks	22688886	no interaction found
ABCA1	rs4149268	none	none	triglyceride	Vitamin A, serum		both	non-Hispanic Whites	22688886	no interaction found
ABCA1	rs4149268	none	none	triglyceride	Vitamin E, serum		both	Mexican Americans (USA)	22688886	no interaction found
ABCA1	rs4149268	none	none	triglyceride	Vitamin E, serum		both	non-Hispanic Blacks	22688886	no interaction found
ABCA1	rs4149268	none	none	triglyceride	Vitamin E, serum		both	non-Hispanic Whites	22688886	no interaction found
ABCA1	rs4149313	I883M	none	delta LDL-C	atorvastatin		both	Brazilian	23247049	no interaction found
ABCA1	rs9282541	Arg230Cys, R230C	C	adipose, visceral:adipose, subcutaneous ratio	BMI	low	female	Mexican	23152888	significant interaction
ABCA1	rs9282541	Arg230Cys, R230C	C	adipose, visceral:adipose, subcutaneous ratio	BMI	low	male	Mexican	23152888	significant interaction
ABCA1	rs9282541	Arg230Cys, R230C	none	cholesterol, total	BMI		male	Mexican	23152888	no interaction found
ABCA1	rs9282541	Arg230Cys, R230C	none	cholesterol, total	BMI		female	Mexican	23152888	no interaction found
ABCA1	rs9282541	Arg230Cys, R230C	C	delta adiponectin, serum	diet	reduced energy plus soy protein, nopal, chia seed, and oat	both	Mexican	22090467	significant interaction
ABCA1	rs9282541	Arg230Cys, R230C	none	delta blood pressure, diastolic	diet	reduced energy plus soy protein, nopal, chia seed, and oat	both	Mexican	22090467	no interaction found
ABCA1	rs9282541	Arg230Cys, R230C	none	delta blood pressure, systolic	diet	reduced energy plus soy protein, nopal, chia seed, and oat	both	Mexican	22090467	no interaction found
ABCA1	rs9282541	Arg230Cys, R230C	none	delta BMI	diet	reduced energy plus soy protein, nopal, chia seed, and oat	both	Mexican	22090467	no interaction found
ABCA1	rs9282541	Arg230Cys, R230C	C	delta body weight	diet	reduced energy plus soy protein, nopal, chia seed, and oat	both	Mexican	22090467	significant interaction
ABCA1	rs9282541	Arg230Cys, R230C	none	delta cholesterol, total	diet	reduced energy plus soy protein, nopal, chia seed, and oat	both	Mexican	22090467	no interaction found
ABCA1	rs9282541	Arg230Cys, R230C	none	delta CRP, serum	diet	reduced energy plus soy protein, nopal, chia seed, and oat	both	Mexican	22090467	no interaction found
ABCA1	rs9282541	Arg230Cys, R230C	none	delta fat mass	diet	reduced energy plus soy protein, nopal, chia seed, and oat	both	Mexican	22090467	no interaction found
ABCA1	rs9282541	Arg230Cys, R230C	none	delta glucose AUC	diet	reduced energy plus soy protein, nopal, chia seed, and oat	both	Mexican	22090467	no interaction found
ABCA1	rs9282541	Arg230Cys, R230C	none	delta glucose, fasting	diet	reduced energy plus soy protein, nopal, chia seed, and oat	both	Mexican	22090467	no interaction found
ABCA1	rs9282541	Arg230Cys, R230C	none	delta HDL-C	diet	reduced energy plus soy protein, nopal, chia seed, and oat	both	Mexican	22090467	no interaction found
ABCA1	rs9282541	Arg230Cys, R230C	none	delta insulin AUC	diet	reduced energy plus soy protein, nopal, chia seed, and oat	both	Mexican	22090467	no interaction found
ABCA1	rs9282541	Arg230Cys, R230C	none	delta insulin, fasting	diet	reduced energy plus soy protein, nopal, chia seed, and oat	both	Mexican	22090467	no interaction found
ABCA1	rs9282541	Arg230Cys, R230C	none	delta LDL-C	diet	reduced energy plus soy protein, nopal, chia seed, and oat	both	Mexican	22090467	no interaction found
ABCA1	rs9282541	Arg230Cys, R230C	none	delta leptin, serum	diet	reduced energy plus soy protein, nopal, chia seed, and oat	both	Mexican	22090467	no interaction found
ABCA1	rs9282541	Arg230Cys, R230C	none	delta triglyceride	diet	reduced energy plus soy protein, nopal, chia seed, and oat	both	Mexican	22090467	no interaction found
ABCA1	rs9282541	Arg230Cys, R230C	none	delta waist circumference	diet	reduced energy plus soy protein, nopal, chia seed, and oat	both	Mexican	22090467	no interaction found
ABCA1	rs9282541	Arg230Cys, R230C	none	HDL-C	BMI		male	Mexican	23152888	no interaction found
ABCA1	rs9282541	Arg230Cys, R230C	none	HDL-C	BMI		female	Mexican	23152888	no interaction found
ABCA1	rs9282541	Arg230Cys, R230C	T	HDL-C	carbohydrate, percent energy from	greater than 50	female	Mexican	22190032	significant interaction
ABCA1	rs9282541	Arg230Cys, R230C	none	HDL-C	carbohydrate, percent energy from		male	Mexican	22190032	no interaction found
ABCA1	rs9282541	Arg230Cys, R230C	none	HDL-C	fat, total, percent energy from		female	Mexican	22190032	no interaction found
ABCA1	rs9282541	Arg230Cys, R230C	none	HDL-C	fat, total, percent energy from		male	Mexican	22190032	no interaction found
ABCA1	rs9282541	Arg230Cys, R230C	none	HDL-C	protein, percent energy from		female	Mexican	22190032	no interaction found
ABCA1	rs9282541	Arg230Cys, R230C	none	HDL-C	protein, percent energy from		male	Mexican	22190032	no interaction found
ABCA1	rs9282541	Arg230Cys, R230C	none	insulin resistance (HOMA-IR)	BMI		female	Mexican	23152888	no interaction found
ABCA1	rs9282541	Arg230Cys, R230C	none	insulin resistance (HOMA-IR)	BMI		male	Mexican	23152888	no interaction found
ABCA1	rs9282541	Arg230Cys, R230C	T	triglyceride	BMI	high	female	Mexican	23152888	significant interaction
ABCA1	rs9282541	Arg230Cys, R230C	none	triglyceride	BMI		male	Mexican	23152888	no interaction found
ABCB1	rs1045642	Ile1145Ile	none	delta LDL-C	atorvastatin		both	Brazilian	23247049	no interaction found
ABCC2	rs17222723	V1188E	none	delta LDL-C	atorvastatin		both	Brazilian	23247049	no interaction found
ABCC2	rs2273697	V417I	none	delta LDL-C	atorvastatin		both	Brazilian	23247049	no interaction found
ABCC2	rs717620	Ex1+8C>T	none	delta LDL-C	atorvastatin		both	Brazilian	23247049	no interaction found
ABCC2	rs8187710	C1515Y	none	delta LDL-C	atorvastatin		both	Brazilian	23247049	no interaction found
ABCC8	rs11024300	none	none	delta body weight	glycemic index, after weight loss		both	European	22492381	no interaction found
ABCC8	rs11024300	none	none	delta body weight	protein, percent energy from, after weight loss		both	European	22492381	no interaction found
ABCC8	rs11024300	none	none	delta fat mass	glycemic index, after weight loss		both	European	22492381	no interaction found
ABCC8	rs11024300	none	none	delta fat mass	protein, percent energy from, after weight loss		both	European	22492381	no interaction found
ABCC8	rs11024300	none	none	delta waist circumference	glycemic index, after weight loss		both	European	22492381	no interaction found
ABCC8	rs11024300	none	none	delta waist circumference	protein, percent energy from, after weight loss		both	European	22492381	no interaction found
ABCC8	rs12293803	none	none	delta body weight	glycemic index, after weight loss		both	European	22492381	no interaction found
ABCC8	rs12293803	none	none	delta body weight	protein, percent energy from, after weight loss		both	European	22492381	no interaction found
ABCC8	rs12293803	none	none	delta fat mass	glycemic index, after weight loss		both	European	22492381	no interaction found
ABCC8	rs12293803	none	none	delta fat mass	protein, percent energy from, after weight loss		both	European	22492381	no interaction found
ABCC8	rs12293803	none	none	delta waist circumference	glycemic index, after weight loss		both	European	22492381	no interaction found
ABCC8	rs12293803	none	none	delta waist circumference	protein, percent energy from, after weight loss		both	European	22492381	no interaction found
ABCC8	rs1799854	C49620T, IVS15-3C>T	none	delta body weight	glycemic index, after weight loss		both	European	22492381	no interaction found
ABCC8	rs1799854	C49620T, IVS15-3C>T	none	delta body weight	protein, percent energy from, after weight loss		both	European	22492381	no interaction found
ABCC8	rs1799854	C49620T, IVS15-3C>T	none	delta fat mass	glycemic index, after weight loss		both	European	22492381	no interaction found
ABCC8	rs1799854	C49620T, IVS15-3C>T	none	delta fat mass	protein, percent energy from, after weight loss		both	European	22492381	no interaction found
ABCC8	rs1799854	C49620T, IVS15-3C>T	none	delta waist circumference	glycemic index, after weight loss		both	European	22492381	no interaction found
ABCC8	rs1799854	C49620T, IVS15-3C>T	none	delta waist circumference	protein, percent energy from, after weight loss		both	European	22492381	no interaction found
ABCC8	rs1799859	Arg1273Arg, R1273R	A	glucose, 2-h	physical activity	low	male	Finnish	17636114	significant interaction
ABCC8	rs1799859	Arg1273Arg, R1273R	none	T2DM	physical activity		male	Finnish	17636114	no interaction found
ABCC8	rs2074308	none	none	delta body weight	glycemic index, after weight loss		both	European	22492381	no interaction found
ABCC8	rs2074308	none	none	delta body weight	protein, percent energy from, after weight loss		both	European	22492381	no interaction found
ABCC8	rs2074308	none	none	delta fat mass	glycemic index, after weight loss		both	European	22492381	no interaction found
ABCC8	rs2074308	none	none	delta fat mass	protein, percent energy from, after weight loss		both	European	22492381	no interaction found
ABCC8	rs2074308	none	none	delta waist circumference	glycemic index, after weight loss		both	European	22492381	no interaction found
ABCC8	rs2074308	none	none	delta waist circumference	protein, percent energy from, after weight loss		both	European	22492381	no interaction found
ABCC8	rs2077654	none	none	delta body weight	glycemic index, after weight loss		both	European	22492381	no interaction found
ABCC8	rs2077654	none	none	delta body weight	protein, percent energy from, after weight loss		both	European	22492381	no interaction found
ABCC8	rs2077654	none	none	delta fat mass	glycemic index, after weight loss		both	European	22492381	no interaction found
ABCC8	rs2077654	none	none	delta fat mass	protein, percent energy from, after weight loss		both	European	22492381	no interaction found
ABCC8	rs2077654	none	none	delta waist circumference	glycemic index, after weight loss		both	European	22492381	no interaction found
ABCC8	rs2077654	none	none	delta waist circumference	protein, percent energy from, after weight loss		both	European	22492381	no interaction found
ABCC8	rs2237984	none	none	delta body weight	glycemic index, after weight loss		both	European	22492381	no interaction found
ABCC8	rs2237984	none	none	delta body weight	protein, percent energy from, after weight loss		both	European	22492381	no interaction found
ABCC8	rs2237984	none	none	delta fat mass	glycemic index, after weight loss		both	European	22492381	no interaction found
ABCC8	rs2237984	none	none	delta fat mass	protein, percent energy from, after weight loss		both	European	22492381	no interaction found
ABCC8	rs2237984	none	none	delta waist circumference	glycemic index, after weight loss		both	European	22492381	no interaction found
ABCC8	rs2237984	none	none	delta waist circumference	protein, percent energy from, after weight loss		both	European	22492381	no interaction found
ABCC8	rs2237988	none	none	delta body weight	glycemic index, after weight loss		both	European	22492381	no interaction found
ABCC8	rs2237988	none	none	delta body weight	protein, percent energy from, after weight loss		both	European	22492381	no interaction found
ABCC8	rs2237988	none	none	delta fat mass	glycemic index, after weight loss		both	European	22492381	no interaction found
ABCC8	rs2237988	none	none	delta fat mass	protein, percent energy from, after weight loss		both	European	22492381	no interaction found
ABCC8	rs2237988	none	none	delta waist circumference	glycemic index, after weight loss		both	European	22492381	no interaction found
ABCC8	rs2237988	none	none	delta waist circumference	protein, percent energy from, after weight loss		both	European	22492381	no interaction found
ABCC8	rs2237991	none	none	delta body weight	glycemic index, after weight loss		both	European	22492381	no interaction found
ABCC8	rs2237991	none	none	delta body weight	protein, percent energy from, after weight loss		both	European	22492381	no interaction found
ABCC8	rs2237991	none	none	delta fat mass	glycemic index, after weight loss		both	European	22492381	no interaction found
ABCC8	rs2237991	none	none	delta fat mass	protein, percent energy from, after weight loss		both	European	22492381	no interaction found
ABCC8	rs2237991	none	none	delta waist circumference	glycemic index, after weight loss		both	European	22492381	no interaction found
ABCC8	rs2237991	none	none	delta waist circumference	protein, percent energy from, after weight loss		both	European	22492381	no interaction found
ABCC8	rs2237992	none	none	delta body weight	glycemic index, after weight loss		both	European	22492381	no interaction found
ABCC8	rs2237992	none	none	delta body weight	protein, percent energy from, after weight loss		both	European	22492381	no interaction found
ABCC8	rs2237992	none	none	delta fat mass	glycemic index, after weight loss		both	European	22492381	no interaction found
ABCC8	rs2237992	none	none	delta fat mass	protein, percent energy from, after weight loss		both	European	22492381	no interaction found
ABCC8	rs2237992	none	none	delta waist circumference	glycemic index, after weight loss		both	European	22492381	no interaction found
ABCC8	rs2237992	none	none	delta waist circumference	protein, percent energy from, after weight loss		both	European	22492381	no interaction found
ABCC8	rs2283255	none	none	delta body weight	glycemic index, after weight loss		both	European	22492381	no interaction found
ABCC8	rs2283255	none	none	delta body weight	protein, percent energy from, after weight loss		both	European	22492381	no interaction found
ABCC8	rs2283255	none	none	delta fat mass	glycemic index, after weight loss		both	European	22492381	no interaction found
ABCC8	rs2283255	none	none	delta fat mass	protein, percent energy from, after weight loss		both	European	22492381	no interaction found
ABCC8	rs2283255	none	none	delta waist circumference	glycemic index, after weight loss		both	European	22492381	no interaction found
ABCC8	rs2283255	none	none	delta waist circumference	protein, percent energy from, after weight loss		both	European	22492381	no interaction found
ABCC8	rs2299639	none	none	delta body weight	glycemic index, after weight loss		both	European	22492381	no interaction found
ABCC8	rs2299639	none	none	delta body weight	protein, percent energy from, after weight loss		both	European	22492381	no interaction found
ABCC8	rs2299639	none	none	delta fat mass	glycemic index, after weight loss		both	European	22492381	no interaction found
ABCC8	rs2299639	none	none	delta fat mass	protein, percent energy from, after weight loss		both	European	22492381	no interaction found
ABCC8	rs2299639	none	none	delta waist circumference	glycemic index, after weight loss		both	European	22492381	no interaction found
ABCC8	rs2299639	none	none	delta waist circumference	protein, percent energy from, after weight loss		both	European	22492381	no interaction found
ABCC8	rs2299640	none	none	delta body weight	glycemic index, after weight loss		both	European	22492381	no interaction found
ABCC8	rs2299640	none	none	delta body weight	protein, percent energy from, after weight loss		both	European	22492381	no interaction found
ABCC8	rs2299640	none	none	delta fat mass	glycemic index, after weight loss		both	European	22492381	no interaction found
ABCC8	rs2299640	none	none	delta fat mass	protein, percent energy from, after weight loss		both	European	22492381	no interaction found
ABCC8	rs2299640	none	none	delta waist circumference	glycemic index, after weight loss		both	European	22492381	no interaction found
ABCC8	rs2299640	none	none	delta waist circumference	protein, percent energy from, after weight loss		both	European	22492381	no interaction found
ABCC8	rs2355017	none	none	delta body weight	glycemic index, after weight loss		both	European	22492381	no interaction found
ABCC8	rs2355017	none	none	delta body weight	protein, percent energy from, after weight loss		both	European	22492381	no interaction found
ABCC8	rs2355017	none	none	delta fat mass	glycemic index, after weight loss		both	European	22492381	no interaction found
ABCC8	rs2355017	none	none	delta fat mass	protein, percent energy from, after weight loss		both	European	22492381	no interaction found
ABCC8	rs2355017	none	none	delta waist circumference	glycemic index, after weight loss		both	European	22492381	no interaction found
ABCC8	rs2355017	none	none	delta waist circumference	protein, percent energy from, after weight loss		both	European	22492381	no interaction found
ABCC8	rs3758947	none	none	delta body weight	glycemic index, after weight loss		both	European	22492381	no interaction found
ABCC8	rs3758947	none	none	delta body weight	protein, percent energy from, after weight loss		both	European	22492381	no interaction found
ABCC8	rs3758947	none	none	delta fat mass	glycemic index, after weight loss		both	European	22492381	no interaction found
ABCC8	rs3758947	none	none	delta fat mass	protein, percent energy from, after weight loss		both	European	22492381	no interaction found
ABCC8	rs3758947	none	none	delta waist circumference	glycemic index, after weight loss		both	European	22492381	no interaction found
ABCC8	rs3758947	none	none	delta waist circumference	protein, percent energy from, after weight loss		both	European	22492381	no interaction found
ABCC8	rs3758947	none	G	glucose, 2-h	physical activity	low	male	Finnish	17636114	significant interaction
ABCC8	rs3758947	none	G	T2DM	physical activity	low	male	Finnish	17636114	significant interaction
ABCC8	rs3758949	none	none	delta body weight	glycemic index, after weight loss		both	European	22492381	no interaction found
ABCC8	rs3758949	none	none	delta body weight	protein, percent energy from, after weight loss		both	European	22492381	no interaction found
ABCC8	rs3758949	none	none	delta fat mass	glycemic index, after weight loss		both	European	22492381	no interaction found
ABCC8	rs3758949	none	none	delta fat mass	protein, percent energy from, after weight loss		both	European	22492381	no interaction found
ABCC8	rs3758949	none	none	delta waist circumference	glycemic index, after weight loss		both	European	22492381	no interaction found
ABCC8	rs3758949	none	none	delta waist circumference	protein, percent energy from, after weight loss		both	European	22492381	no interaction found
ABCC8	rs3758953	none	none	delta body weight	glycemic index, after weight loss		both	European	22492381	no interaction found
ABCC8	rs3758953	none	none	delta body weight	protein, percent energy from, after weight loss		both	European	22492381	no interaction found
ABCC8	rs3758953	none	none	delta fat mass	glycemic index, after weight loss		both	European	22492381	no interaction found
ABCC8	rs3758953	none	none	delta fat mass	protein, percent energy from, after weight loss		both	European	22492381	no interaction found
ABCC8	rs3758953	none	none	delta waist circumference	glycemic index, after weight loss		both	European	22492381	no interaction found
ABCC8	rs3758953	none	none	delta waist circumference	protein, percent energy from, after weight loss		both	European	22492381	no interaction found
ABCC8	rs3758953	none	A	glucose, 2-h	physical activity	low	male	Finnish	17636114	significant interaction
ABCC8	rs3758953	none	none	T2DM	physical activity		male	Finnish	17636114	no interaction found
ABCC8	rs4148618	none	none	delta body weight	glycemic index, after weight loss		both	European	22492381	no interaction found
ABCC8	rs4148618	none	none	delta body weight	protein, percent energy from, after weight loss		both	European	22492381	no interaction found
ABCC8	rs4148618	none	none	delta fat mass	glycemic index, after weight loss		both	European	22492381	no interaction found
ABCC8	rs4148618	none	none	delta fat mass	protein, percent energy from, after weight loss		both	European	22492381	no interaction found
ABCC8	rs4148618	none	none	delta waist circumference	glycemic index, after weight loss		both	European	22492381	no interaction found
ABCC8	rs4148618	none	none	delta waist circumference	protein, percent energy from, after weight loss		both	European	22492381	no interaction found
ABCC8	rs4148626	none	none	delta body weight	glycemic index, after weight loss		both	European	22492381	no interaction found
ABCC8	rs4148626	none	none	delta body weight	protein, percent energy from, after weight loss		both	European	22492381	no interaction found
ABCC8	rs4148626	none	none	delta fat mass	glycemic index, after weight loss		both	European	22492381	no interaction found
ABCC8	rs4148626	none	none	delta fat mass	protein, percent energy from, after weight loss		both	European	22492381	no interaction found
ABCC8	rs4148626	none	none	delta waist circumference	glycemic index, after weight loss		both	European	22492381	no interaction found
ABCC8	rs4148626	none	none	delta waist circumference	protein, percent energy from, after weight loss		both	European	22492381	no interaction found
ABCC8	rs6486370	none	none	delta body weight	glycemic index, after weight loss		both	European	22492381	no interaction found
ABCC8	rs6486370	none	none	delta body weight	protein, percent energy from, after weight loss		both	European	22492381	no interaction found
ABCC8	rs6486370	none	none	delta fat mass	glycemic index, after weight loss		both	European	22492381	no interaction found
ABCC8	rs6486370	none	none	delta fat mass	protein, percent energy from, after weight loss		both	European	22492381	no interaction found
ABCC8	rs6486370	none	none	delta waist circumference	glycemic index, after weight loss		both	European	22492381	no interaction found
ABCC8	rs6486370	none	none	delta waist circumference	protein, percent energy from, after weight loss		both	European	22492381	no interaction found
ABCC8	rs7106053	none	none	delta body weight	glycemic index, after weight loss		both	European	22492381	no interaction found
ABCC8	rs7106053	none	none	delta body weight	protein, percent energy from, after weight loss		both	European	22492381	no interaction found
ABCC8	rs7106053	none	none	delta fat mass	glycemic index, after weight loss		both	European	22492381	no interaction found
ABCC8	rs7106053	none	none	delta fat mass	protein, percent energy from, after weight loss		both	European	22492381	no interaction found
ABCC8	rs7106053	none	none	delta waist circumference	glycemic index, after weight loss		both	European	22492381	no interaction found
ABCC8	rs7106053	none	none	delta waist circumference	protein, percent energy from, after weight loss		both	European	22492381	no interaction found
ABCC8	rs722341	none	none	delta body weight	glycemic index, after weight loss		both	European	22492381	no interaction found
ABCC8	rs722341	none	none	delta body weight	protein, percent energy from, after weight loss		both	European	22492381	no interaction found
ABCC8	rs722341	none	none	delta fat mass	glycemic index, after weight loss		both	European	22492381	no interaction found
ABCC8	rs722341	none	none	delta fat mass	protein, percent energy from, after weight loss		both	European	22492381	no interaction found
ABCC8	rs722341	none	none	delta waist circumference	glycemic index, after weight loss		both	European	22492381	no interaction found
ABCC8	rs722341	none	none	delta waist circumference	protein, percent energy from, after weight loss		both	European	22492381	no interaction found
ABCC8	rs739689	none	none	delta body weight	glycemic index, after weight loss		both	European	22492381	no interaction found
ABCC8	rs739689	none	none	delta body weight	protein, percent energy from, after weight loss		both	European	22492381	no interaction found
ABCC8	rs739689	none	none	delta fat mass	glycemic index, after weight loss		both	European	22492381	no interaction found
ABCC8	rs739689	none	none	delta fat mass	protein, percent energy from, after weight loss		both	European	22492381	no interaction found
ABCC8	rs739689	none	none	delta waist circumference	glycemic index, after weight loss		both	European	22492381	no interaction found
ABCC8	rs739689	none	none	delta waist circumference	protein, percent energy from, after weight loss		both	European	22492381	no interaction found
ABCC8	rs7939973	none	none	delta body weight	glycemic index, after weight loss		both	European	22492381	no interaction found
ABCC8	rs7939973	none	none	delta body weight	protein, percent energy from, after weight loss		both	European	22492381	no interaction found
ABCC8	rs7939973	none	none	delta fat mass	glycemic index, after weight loss		both	European	22492381	no interaction found
ABCC8	rs7939973	none	none	delta fat mass	protein, percent energy from, after weight loss		both	European	22492381	no interaction found
ABCC8	rs7939973	none	none	delta waist circumference	glycemic index, after weight loss		both	European	22492381	no interaction found
ABCC8	rs7939973	none	none	delta waist circumference	protein, percent energy from, after weight loss		both	European	22492381	no interaction found
ABCC8	rs7950189	none	none	delta body weight	glycemic index, after weight loss		both	European	22492381	no interaction found
ABCC8	rs7950189	none	none	delta body weight	protein, percent energy from, after weight loss		both	European	22492381	no interaction found
ABCC8	rs7950189	none	none	delta fat mass	glycemic index, after weight loss		both	European	22492381	no interaction found
ABCC8	rs7950189	none	none	delta fat mass	protein, percent energy from, after weight loss		both	European	22492381	no interaction found
ABCC8	rs7950189	none	none	delta waist circumference	glycemic index, after weight loss		both	European	22492381	no interaction found
ABCC8	rs7950189	none	none	delta waist circumference	protein, percent energy from, after weight loss		both	European	22492381	no interaction found
ABCC8	rs8192690	none	none	delta body weight	glycemic index, after weight loss		both	European	22492381	no interaction found
ABCG1	rs1044317	none	none	cholesterol, total	PUFA, percent energy from		both	Spanish	21978921	no interaction found
ABCG1	rs1044317	none	G	HDL-C	PUFA, percent energy from	high	both	Spanish	21978921	significant interaction
ABCG1	rs1044317	none	A	HDL-C	PUFA, percent energy from	low	both	Spanish	21978921	significant interaction
ABCG1	rs1044317	none	none	LDL-C	PUFA, percent energy from		both	Spanish	21978921	no interaction found
ABCG1	rs1378577	A<C promoter	none	cholesterol, total	PUFA, percent energy from		both	Spanish	21978921	no interaction found
ABCG1	rs1378577	A<C promoter	none	delta LDL-C	atorvastatin		both	Brazilian	23247049	no interaction found
ABCG1	rs1378577	A<C promoter	none	HDL-C	PUFA, percent energy from		both	Spanish	21978921	no interaction found
ABCG1	rs1378577	A<C promoter	none	LDL-C	PUFA, percent energy from		both	Spanish	21978921	no interaction found
ABCG1	rs1893590	none	none	cholesterol, total	PUFA, percent energy from		both	Spanish	21978921	no interaction found
ABCG1	rs1893590	none	none	HDL-C	PUFA, percent energy from		both	Spanish	21978921	no interaction found
ABCG1	rs1893590	none	none	LDL-C	PUFA, percent energy from		both	Spanish	21978921	no interaction found
ABCG1	rs4148102	none	A	cholesterol, total	PUFA, percent energy from	high	both	Spanish	21978921	significant interaction
ABCG1	rs4148102	none	none	cholesterol, total	PUFA, percent energy from	low	both	Spanish	21978921	no interaction found
ABCG1	rs4148102	none	none	HDL-C	PUFA, percent energy from		both	Spanish	21978921	no interaction found
ABCG1	rs4148102	none	A	LDL-C	PUFA, percent energy from	high	both	Spanish	21978921	significant interaction
ABCG1	rs4148102	none	none	LDL-C	PUFA, percent energy from	low	both	Spanish	21978921	no interaction found
ABCG1	rs4148107	none	none	cholesterol, total	PUFA, percent energy from		both	Spanish	21978921	no interaction found
ABCG1	rs4148107	none	none	HDL-C	PUFA, percent energy from		both	Spanish	21978921	no interaction found
ABCG1	rs4148107	none	none	LDL-C	PUFA, percent energy from		both	Spanish	21978921	no interaction found
ABCG1	rs9975740	A<T �ntron	none	delta LDL-C	atorvastatin		both	Brazilian	23247049	no interaction found
ABCG2	rs2231142	Q141K, c.421C>A	C	delta cholesterol, total	rosuvastatin	10 mg/d	both	Chinese, Han	20130569	significant interaction
ABCG2	rs2231142	Q141K, c.421C>A	none	delta HDL-C	rosuvastatin	10 mg/d	both	Chinese, Han	20130569	no interaction found
ABCG2	rs2231142	Q141K, c.421C>A	none	delta LDL-C	atorvastatin		both	Brazilian	23247049	no interaction found
ABCG2	rs2231142	Q141K, c.421C>A	C	delta LDL-C	rosuvastatin	10 mg/d	both	Chinese, Han	20130569	significant interaction
ABCG2	rs2231142	Q141K, c.421C>A	C	delta LDL-C	rosuvastatin	10 mg/d	both	United Kingdom	20207952	significant interaction
ABCG2	rs2231142	Q141K, c.421C>A	none	delta LDL-C	simvastatin	40 mg/d	both	United Kingdom	20207952	no interaction found
ABCG2	rs2231142	Q141K, c.421C>A	none	delta triglyceride	rosuvastatin	10 mg/d	both	Chinese, Han	20130569	no interaction found
ABCG5	rs4131229	7892C>T intron, i7892T>C	none	cholesterol, total	smoking		both	Puerto Rican	19005228	no interaction found
ABCG5	rs4131229	7892C>T intron, i7892T>C	none	delta LDL-C	atorvastatin		both	Brazilian	23247049	no interaction found
ABCG5	rs4131229	7892C>T intron, i7892T>C	none	HDL-C	smoking		both	Puerto Rican	19005228	no interaction found
ABCG5	rs4131229	7892C>T intron, i7892T>C	none	LDL-C	smoking		both	Puerto Rican	19005228	no interaction found
ABCG5	rs4131229	7892C>T intron, i7892T>C	none	triglyceride	smoking		both	Puerto Rican	19005228	no interaction found
ABCG5	rs4148189	i18429G>A	none	cholesterol, total	smoking		both	Puerto Rican	19005228	no interaction found
ABCG5	rs4148189	i18429G>A	none	HDL-C	smoking		both	Puerto Rican	19005228	no interaction found
ABCG5	rs4148189	i18429G>A	none	LDL-C	smoking		both	Puerto Rican	19005228	no interaction found
ABCG5	rs4148189	i18429G>A	none	triglyceride	smoking		both	Puerto Rican	19005228	no interaction found
ABCG5	rs6720173	Gln604Glu	none	cholesterol, total	smoking		both	Puerto Rican	19005228	no interaction found
ABCG5	rs6720173	Gln604Glu	none	delta LDL-C	atorvastatin		both	Brazilian	23247049	no interaction found
ABCG5	rs6720173	Gln604Glu	G	HDL-C	smoking	current	both	Puerto Rican	19005228	significant interaction
ABCG5	rs6720173	Gln604Glu	none	LDL-C	smoking		both	Puerto Rican	19005228	no interaction found
ABCG5	rs6720173	Gln604Glu	none	triglyceride	smoking		both	Puerto Rican	19005228	no interaction found
ABCG8	rs11887534	Asp19His	none	cholesterol, total	smoking		both	Puerto Rican	19005228	no interaction found
ABCG8	rs11887534	Asp19His	none	delta LDL-C	atorvastatin		both	Brazilian	23247049	no interaction found
ABCG8	rs11887534	Asp19His	none	HDL-C	smoking		both	Puerto Rican	19005228	no interaction found
ABCG8	rs11887534	Asp19His	none	LDL-C	smoking		both	Puerto Rican	19005228	no interaction found
ABCG8	rs11887534	Asp19His	none	triglyceride	smoking		both	Puerto Rican	19005228	no interaction found
ABCG8	rs3806471	5U145A>C	none	cholesterol, total	smoking		both	Puerto Rican	19005228	no interaction found
ABCG8	rs3806471	5U145A>C	none	HDL-C	smoking		both	Puerto Rican	19005228	no interaction found
ABCG8	rs3806471	5U145A>C	none	LDL-C	smoking		both	Puerto Rican	19005228	no interaction found
ABCG8	rs3806471	5U145A>C	none	triglyceride	smoking		both	Puerto Rican	19005228	no interaction found
ABCG8	rs4148211	Tyr54Cys	none	cholesterol, total	smoking		both	Puerto Rican	19005228	no interaction found
ABCG8	rs4148211	Tyr54Cys	none	delta LDL-C	atorvastatin		both	Brazilian	23247049	no interaction found
ABCG8	rs4148211	Tyr54Cys	none	HDL-C	smoking		both	Puerto Rican	19005228	no interaction found
ABCG8	rs4148211	Tyr54Cys	none	LDL-C	smoking		both	Puerto Rican	19005228	no interaction found
ABCG8	rs4148211	Tyr54Cys	none	triglyceride	smoking		both	Puerto Rican	19005228	no interaction found
ABCG8	rs4148217	Thr400Lys	none	cholesterol, total	smoking		both	Puerto Rican	19005228	no interaction found
ABCG8	rs4148217	Thr400Lys	C	HDL-C	smoking	current	both	Puerto Rican	19005228	significant interaction
ABCG8	rs4148217	Thr400Lys	none	LDL-C	smoking		both	Puerto Rican	19005228	no interaction found
ABCG8	rs4148217	Thr400Lys	none	triglyceride	smoking		both	Puerto Rican	19005228	no interaction found
ABCG8	rs6709904	i14222A>G	A	cholesterol, total	smoking	current	both	Puerto Rican	19005228	significant interaction
ABCG8	rs6709904	i14222A>G	G	HDL-C	smoking	current	both	Puerto Rican	19005228	significant interaction
ABCG8	rs6709904	i14222A>G	A	HDL-C	smoking	non	both	Puerto Rican	19005228	significant interaction
ABCG8	rs6709904	i14222A>G	none	LDL-C	smoking		both	Puerto Rican	19005228	no interaction found
ABCG8	rs6709904	i14222A>G	none	triglyceride	smoking		both	Puerto Rican	19005228	no interaction found
ABCG8	rs6756629	none	none	HDL-C	vitamin D, dietary		both	American (USA), White	22425169	no interaction found
ABHD12B	rs12889552	none	none	delta body weight	glycemic index, after weight loss		both	European	22492381	no interaction found
ABHD12B	rs12889552	none	none	delta body weight	protein, percent energy from, after weight loss		both	European	22492381	no interaction found
ABHD12B	rs12889552	none	none	delta fat mass	glycemic index, after weight loss		both	European	22492381	no interaction found
ABHD12B	rs12889552	none	none	delta fat mass	protein, percent energy from, after weight loss		both	European	22492381	no interaction found
ABHD12B	rs12889552	none	none	delta waist circumference	glycemic index, after weight loss		both	European	22492381	no interaction found
ABHD12B	rs12889552	none	none	delta waist circumference	protein, percent energy from, after weight loss		both	European	22492381	no interaction found
ACACB	rs4766587	none	A	metabolic syndrome	fat, total, percent energy from	greater than 35	both	French	20855566	significant interaction
ACAT1	rs3741049	IVS6+159G>A	none	delta LDL-C	atorvastatin		both	Brazilian	23247049	no interaction found
ACE	rs1799752	I/D	none	delta blood pressure, diastolic	energy intake	restricted to 1200 kcal/d	female	Japanese	20371166	no interaction found
ACE	rs1799752	I/D	none	delta blood pressure, systolic	energy intake	restricted to 1200 kcal/d	female	Japanese	20371166	no interaction found
ACE	rs1799752	I/D	none	delta BMI	energy intake	restricted to 1200 kcal/d	female	Japanese	20371166	no interaction found
ACE	rs1799752	I/D	none	delta body weight	energy intake	restricted to 1200 kcal/d	female	Japanese	20371166	no interaction found
ACE	rs1799752	I/D	none	delta cholesterol, total	energy intake	restricted to 1200 kcal/d	female	Japanese	20371166	no interaction found
ACE	rs1799752	I/D	del	delta fat mass	energy intake	restricted to 1200 kcal/d	female	Japanese	20371166	significant interaction
ACE	rs1799752	I/D	none	delta glucose, fasting	energy intake	restricted to 1200 kcal/d	female	Japanese	20371166	no interaction found
ACE	rs1799752	I/D	none	delta HDL-C	energy intake	restricted to 1200 kcal/d	female	Japanese	20371166	no interaction found
ACE	rs1799752	I/D	none	delta insulin, fasting	energy intake	restricted to 1200 kcal/d	female	Japanese	20371166	no interaction found
ACE	rs1799752	I/D	none	delta LDL-C	energy intake	restricted to 1200 kcal/d	female	Japanese	20371166	no interaction found
ACE	rs1799752	I/D	none	delta non-esterified fatty acids, plasma	energy intake	restricted to 1200 kcal/d	female	Japanese	20371166	no interaction found
ACE	rs1799752	I/D	none	delta triglyceride, fasting	energy intake	restricted to 1200 kcal/d	female	Japanese	20371166	no interaction found
ACE	rs4341	none	none	cholesterol, total	fat, total intake		both	Inuk, Nunavik	23021345	no interaction found
ACE	rs4341	none	none	cholesterol, total	SFA intake		both	Inuk, Nunavik	23021345	no interaction found
ACE	rs4341	none	none	delta LDL-C	atorvastatin		both	Brazilian	23247049	no interaction found
ACE	rs4341	none	none	HDL-C	fat, total intake		both	Inuk, Nunavik	23021345	no interaction found
ACE	rs4341	none	none	HDL-C	SFA intake		both	Inuk, Nunavik	23021345	no interaction found
ACE	rs4341	none	none	LDL-C	fat, total intake		both	Inuk, Nunavik	23021345	no interaction found
ACE	rs4341	none	none	LDL-C	SFA intake		both	Inuk, Nunavik	23021345	no interaction found
ACE	rs4341	none	none	triglyceride	fat, total intake		both	Inuk, Nunavik	23021345	no interaction found
ACE	rs4341	none	none	triglyceride	SFA intake		both	Inuk, Nunavik	23021345	no interaction found
ACE	rs4343	I/D, 202T/T	none	cholesterol, total	fat, total intake		both	Inuk, Nunavik	23021345	no interaction found
ACE	rs4343	I/D, 202T/T	none	cholesterol, total	SFA intake		both	Inuk, Nunavik	23021345	no interaction found
ACE	rs4343	I/D, 202T/T	none	delta LDL-C	atorvastatin		both	Brazilian	23247049	no interaction found
ACE	rs4343	I/D, 202T/T	none	HDL-C	fat, total intake		both	Inuk, Nunavik	23021345	no interaction found
ACE	rs4343	I/D, 202T/T	none	HDL-C	SFA intake		both	Inuk, Nunavik	23021345	no interaction found
ACE	rs4343	I/D, 202T/T	none	LDL-C	fat, total intake		both	Inuk, Nunavik	23021345	no interaction found
ACE	rs4343	I/D, 202T/T	none	LDL-C	SFA intake		both	Inuk, Nunavik	23021345	no interaction found
ACE	rs4343	I/D, 202T/T	none	triglyceride	fat, total intake		both	Inuk, Nunavik	23021345	no interaction found
ACE	rs4343	I/D, 202T/T	none	triglyceride	SFA intake		both	Inuk, Nunavik	23021345	no interaction found
ACE	rs4362	Phe1129Phe, Phe555Phe	none	delta LDL-C	atorvastatin		both	Brazilian	23247049	no interaction found
ACE	rs4646994	I/D	I	blood pressure, systolic	physical activity	40% VO2max	male	American (USA), White	16468060	significant interaction
ACE	rs4646994	I/D	I	blood pressure, systolic	physical activity	60% VO2max	male	American (USA), White	16468060	no interaction found
ACE	rs4646994	I/D	none	delta blood pressure, diastolic	pequi oil intake	400 mg/d for 14 d	both	Brazilian	21484158	no interaction found
ACE	rs4646994	I/D	none	delta blood pressure, systolic	pequi oil intake	400 mg/d for 14 d	both	Brazilian	21484158	no interaction found
ACE	rs4646994	I/D	I	delta cholesterol, total	pequi oil intake	400 mg/d for 14 d	both	Brazilian	21484158	significant interaction
ACE	rs4646994	I/D	none	delta CRP, plasma	pequi oil intake	400 mg/d for 14 d	both	Brazilian	21484158	no interaction found
ACE	rs4646994	I/D	none	delta HDL-C	pequi oil intake	400 mg/d for 14 d	both	Brazilian	21484158	no interaction found
ACE	rs4646994	I/D	I	delta LDL-C	pequi oil intake	400 mg/d for 14 d	both	Brazilian	21484158	significant interaction
ACE	rs4646994	I/D	none	delta TBARS	pequi oil intake	400 mg/d for 14 d	both	Brazilian	21484158	no interaction found
ACE	rs4646994	I/D	none	delta triglyceride	pequi oil intake	400 mg/d for 14 d	both	Brazilian	21484158	no interaction found
ACE	rs4646994	I/D	none	delta VLDL	pequi oil intake	400 mg/d for 14 d	both	Brazilian	21484158	no interaction found
ACE	rs4646994	I/D	D	fat-free mass	physical activity	24-wk resistance training	female	Brazilian	21072744	significant interaction
ACE	rs4646994	I/D	I	heart function: left ventricular growth	physical activity	10-wk training	male	United Kingdom	9264477	significant interaction
ACE	rs4646994	I/D	I	heart function: left ventricular growth	physical activity	10-wk training	male	United Kingdom	11208681	significant interaction
ACSL1	rs9997745	none	G	glucose, fasting	PUFA, percent energy from	less than 5.5	both	European	20176858	significant interaction
ACSL1	rs9997745	none	G	insulin resistance (HOMA-IR)	PUFA, percent energy from	less than 5.5	both	European	20176858	significant interaction
ACSL1	rs9997745	none	G	insulin, plasma, fasting	PUFA, percent energy from	less than 5.5	both	European	20176858	significant interaction
ACSL5	rs2419621	none	C	delta body weight	energy intake	low	female	Canadian	17495181	significant interaction
ACTN3	rs1815739	Arg577ter, R577X	C	delta muscle strength	physical activity	12-wk strength training	female	American (USA), White	15718405	significant interaction
ACTN3	rs1815739	Arg577ter, R577X	C	delta muscle strength	physical activity	12-wk strength training	female	Asian	15718405	significant interaction
ACTN3	rs1815739	Arg577ter, R577X	none	delta muscle strength	physical activity	12-wk strength training	male	American (USA), White	15718405	no interaction found
ACTN3	rs1815739	Arg577ter, R577X	T	delta muscle strength	physical activity	10-wk strength training	female	American (USA), White	17339648	significant interaction
ACTN3	rs1815739	Arg577ter, R577X	none	delta muscle strength	physical activity	10-wk strength training	male	American (USA), White	17339648	no interaction found
ACTN3	rs1815739	R577X	none	fat-free mass	physical activity	24-wk resistance training	female	Brazilian	21072744	no interaction found
ADAM17	rs10495563	i33708A>G	none	obesity	MUFA, percent energy from		both	American (USA), White	19819120	no interaction found
ADAM17	rs10495563	i33708A>G	none	obesity	PUFA, N-3, percent energy from		both	American (USA), White	19819120	no interaction found
ADAM17	rs10495563	i33708A>G	A	obesity	PUFA, N-6, percent energy from	less than 6.6	both	American (USA), White	19819120	significant interaction
ADAM17	rs10495563	i33708A>G	none	obesity	PUFA, N-6, percent energy from	greater than 6.6	both	American (USA), White	19819120	no interaction found
ADAM17	rs10495563	i33708A>G	none	obesity	SFA, percent energy from		both	American (USA), White	19819120	no interaction found
ADAM17	rs1056204	i48827A>C	none	obesity	PUFA, N-3, percent energy from		both	American (USA), White	19819120	no interaction found
ADAM17	rs1056204	i48827A>C	none	obesity	PUFA, N-6, percent energy from		both	American (USA), White	19819120	no interaction found
ADAM17	rs11684747	m1254A>G	none	obesity	PUFA, N-3, percent energy from		both	American (USA), White	19819120	no interaction found
ADAM17	rs11684747	m1254A>G	none	obesity	PUFA, N-6, percent energy from		both	American (USA), White	19819120	no interaction found
ADAM17	rs1880439	i14121C>A	none	obesity	PUFA, N-3, percent energy from		both	American (USA), White	19819120	no interaction found
ADAM17	rs1880439	i14121C>A	none	obesity	PUFA, N-6, percent energy from		both	American (USA), White	19819120	no interaction found
ADAM17	rs34367192	i53440C>T	unknown	HDL-C	physical activity		both	American (USA), White	unpublished	significant interaction
ADAM17	rs34367192	i53440C>T	unknown	LDL-C	glycemic index		both	American (USA), White	unpublished	significant interaction
ADAM17	rs34367192	i53440C>T	unknown	LDL-C	smoking		both	American (USA), White	unpublished	significant interaction
ADAM17	rs34367192	i53440C>T	none	obesity	PUFA, N-3, percent energy from		both	American (USA), White	19819120	no interaction found
ADAM17	rs34367192	i53440C>T	none	obesity	PUFA, N-6, percent energy from		both	American (USA), White	19819120	no interaction found
ADAMTS9	rs6795735	none	none	delta body weight	energy intake	restricted	both	European	22952648	no interaction found
ADAMTS9	rs6795735	none	none	delta body weight	fat, total, percent energy from, during energy restriction		both	European	22952648	no interaction found
ADAMTS9	rs6795735	none	none	delta body weight	high-fat vs low-fat diet during energy restriction		both	European	22952648	no interaction found
ADAMTS9	rs6795735	none	none	delta waist circumference	energy intake	restricted	both	European	22952648	no interaction found
ADAMTS9	rs6795735	none	none	delta waist circumference	fat, total, percent energy from, during energy restriction		both	European	22952648	no interaction found
ADAMTS9	rs6795735	none	C	delta waist circumference	high-fat vs low-fat diet during energy restriction		both	European	22952648	significant interaction
ADAMTS9	rs6795735	none	none	delta waist:hip ratio	dietary fat <30% total energy, saturated fat <10% total energy, fiber >15 g/4184 kJ (>15 g/1000 kcal) plus moderate physical activity		both	Finnish	23668671	no interaction found
ADCY3	rs713586	none	none	delta body weight	energy intake	restricted	both	European	22952648	no interaction found
ADCY3	rs713586	none	none	delta body weight	fat, total, percent energy from, during energy restriction		both	European	22952648	no interaction found
ADCY3	rs713586	none	none	delta body weight	high-fat vs low-fat diet during energy restriction		both	European	22952648	no interaction found
ADCY3	rs713586	none	none	delta waist circumference	energy intake	restricted	both	European	22952648	no interaction found
ADCY3	rs713586	none	none	delta waist circumference	fat, total, percent energy from, during energy restriction		both	European	22952648	no interaction found
ADCY3	rs713586	none	none	delta waist circumference	high-fat vs low-fat diet during energy restriction		both	European	22952648	no interaction found
ADCY5	rs11708067	none	none	glucose, fasting	whole-grain intake		both	European ancestry	20693352	no interaction found
ADCY5	rs11708067	none	none	glucose, fasting	zinc, dietary		both	European ancestry	21810599	no interaction found
ADCY5	rs11708067	none	none	glucose, fasting	zinc, total		both	European ancestry	21810599	no interaction found
ADCY5	rs11708067	none	none	insulin, plasma, fasting	whole-grain intake		both	European ancestry	20693352	no interaction found
ADCY5	rs2877716	none	none	glucose, 2-h	BMI		both	European ancestry	22415877	no interaction found
ADCY5	rs2877716	none	none	glucose, 2-h	physical activity		both	European ancestry	22415877	no interaction found
ADD1	rs4961	Gly460Trp	G	delta blood pressure, systolic	physical activity	60% VO2max	male	American (USA), White	17472579	significant interaction
ADD1	rs4961	Gly460Trp	G	delta blood pressure, systolic	physical activity	40% VO2max	male	American (USA), White	17472579	significant interaction
ADD1	rs4961	Gly460Trp	G	delta renin, plasma	physical activity	60% VO2max	male	American (USA), White	17472579	significant interaction
ADD1	rs4961	Gly460Trp	G	delta renin, plasma	physical activity	40% VO2max	male	American (USA), White	17472579	significant interaction
ADH1C	rs698	Ile350Val, Ex8-56A>G	none	blood pressure, diastolic	alcohol consumption		both	European	19447389	no interaction found
ADH1C	rs698	Ile350Val, Ex8-56A>G	none	blood pressure, systolic	alcohol consumption		both	European	19447389	no interaction found
ADH1C	rs698	Ile350Val, Ex8-56A>G	G	BMI	alcohol consumption	greater than 48 g/d	male	European	19447389	significant interaction
ADH1C	rs698	Ile350Val, Ex8-56A>G	none	BMI	alcohol consumption		female	European	19447389	no interaction found
ADH1C	rs698	Ile350Val, Ex8-56A>G	none	cholesterol, total	alcohol consumption		both	European	19447389	no interaction found
ADH1C	rs698	Ile350Val, Ex8-56A>G	none	CRP, plasma	alcohol consumption		both	European	19447389	no interaction found
ADH1C	rs698	Ile350Val, Ex8-56A>G	none	glucose, plasma	alcohol consumption		both	European	19447389	no interaction found
ADH1C	rs698	Ile350Val, Ex8-56A>G	none	HDL-C	alcohol consumption		both	European	19447389	no interaction found
ADH1C	rs698	Ile350Val, Ex8-56A>G	none	homocysteine, plasma	alcohol consumption		both	European	19447389	no interaction found
ADH1C	rs698	Ile350Val, Ex8-56A>G	none	LDL-C	alcohol consumption		both	European	19447389	no interaction found
ADH1C	rs698	Ile350Val, Ex8-56A>G	none	triglyceride	alcohol consumption		both	European	19447389	no interaction found
ADH1C	rs698	Ile350Val, Ex8-56A>G	G	waist circumference	alcohol consumption	greater than 48 g/d	male	European	19447389	significant interaction
ADH1C	rs698	Ile350Val, Ex8-56A>G	none	waist circumference	alcohol consumption		female	European	19447389	no interaction found
ADH1C	rs698	Ile350Val, Ex8-56A>G	none	waist:hip ratio	alcohol consumption		both	European	19447389	no interaction found
ADIPOQ	none	+10211T>G	unknown	adiponectin, serum	glycemic index	high	both	Indian	17684408	significant interaction
ADIPOQ	rs1063538	none	none	insulin resistance (HOMA-IR)	SFA, percent energy from		both	European	20032495	no interaction found
ADIPOQ	rs1063539	none	C	obesity	PUFA, N-3, DHA+EPA, percent in erythrocyte membranes	high	both	German	21736829	significant interaction
ADIPOQ	rs1063539	none	none	obesity	PUFA, N-6, arachidonic acid in erythrocyte membranes		both	German	21736829	no interaction found
ADIPOQ	rs1063539	none	none	obesity	PUFA, N-6, linoleic acid in erythrocyte membranes		both	German	21736829	no interaction found
ADIPOQ	rs10937273	none	none	obesity	PUFA, N-3, DHA+EPA, percent in erythrocyte membranes		both	German	21736829	no interaction found
ADIPOQ	rs10937273	none	none	obesity	PUFA, N-6, arachidonic acid in erythrocyte membranes		both	German	21736829	no interaction found
ADIPOQ	rs10937273	none	none	obesity	PUFA, N-6, linoleic acid in erythrocyte membranes		both	German	21736829	no interaction found
ADIPOQ	rs12495941	none	none	cholesterol, total	protein intake		both	European	23360819	no interaction found
ADIPOQ	rs12495941	none	none	delta body weight	glycemic index, after weight loss		both	European	22492381	no interaction found
ADIPOQ	rs12495941	none	none	delta body weight	protein, percent energy from, after weight loss		both	European	22492381	no interaction found
ADIPOQ	rs12495941	none	none	delta fat mass	glycemic index, after weight loss		both	European	22492381	no interaction found
ADIPOQ	rs12495941	none	none	delta fat mass	protein, percent energy from, after weight loss		both	European	22492381	no interaction found
ADIPOQ	rs12495941	none	none	delta waist circumference	glycemic index, after weight loss		both	European	22492381	no interaction found
ADIPOQ	rs12495941	none	none	delta waist circumference	protein, percent energy from, after weight loss		both	European	22492381	no interaction found
ADIPOQ	rs12495941	none	none	HDL-C	protein intake		both	European	23360819	no interaction found
ADIPOQ	rs12495941	none	none	LDL-C	protein intake		both	European	23360819	no interaction found
ADIPOQ	rs12495941	none	none	obesity	PUFA, N-3, DHA+EPA, percent in erythrocyte membranes		both	German	21736829	no interaction found
ADIPOQ	rs12495941	none	none	obesity	PUFA, N-6, arachidonic acid in erythrocyte membranes		both	German	21736829	no interaction found
ADIPOQ	rs12495941	none	none	obesity	PUFA, N-6, linoleic acid in erythrocyte membranes		both	German	21736829	no interaction found
ADIPOQ	rs12495941	none	none	triglyceride	protein intake		both	European	23360819	no interaction found
ADIPOQ	rs1501299	+276G>T	none	adiponectin, serum	physical activity		female	Korean	23276711	no interaction found
ADIPOQ	rs1501299	+276G>T	none	adiponectin, serum	PUFA, N-3 supplemtation and age		both	multiple ethnicities, predominantly European ancestry	23658423	no interaction found
ADIPOQ	rs1501299	+276G>T	T	body weight	Mediterranean diet		male	Spanish	20035337	significant interaction
ADIPOQ	rs1501299	+276G>T	none	cholesterol, total	protein intake		both	European	23360819	no interaction found
ADIPOQ	rs1501299	+276G>T	none	delta body weight	glycemic index, after weight loss		both	European	22492381	no interaction found
ADIPOQ	rs1501299	+276G>T	none	delta body weight	protein, percent energy from, after weight loss		both	European	22492381	no interaction found
ADIPOQ	rs1501299	+276G>T	none	delta fat mass	glycemic index, after weight loss		both	European	22492381	no interaction found
ADIPOQ	rs1501299	+276G>T	none	delta fat mass	protein, percent energy from, after weight loss		both	European	22492381	no interaction found
ADIPOQ	rs1501299	+276G>T	none	delta waist circumference	glycemic index, after weight loss		both	European	22492381	no interaction found
ADIPOQ	rs1501299	+276G>T	none	delta waist circumference	protein, percent energy from, after weight loss		both	European	22492381	no interaction found
ADIPOQ	rs1501299	+276G>T	none	HDL-C	protein intake		both	European	23360819	no interaction found
ADIPOQ	rs1501299	+276G>T	none	LDL-C	protein intake		both	European	23360819	no interaction found
ADIPOQ	rs1501299	+276G>T	none	obesity	PUFA, N-3, DHA+EPA, percent in erythrocyte membranes		both	German	21736829	no interaction found
ADIPOQ	rs1501299	+276G>T	none	obesity	PUFA, N-6, arachidonic acid in erythrocyte membranes		both	German	21736829	no interaction found
ADIPOQ	rs1501299	+276G>T	none	obesity	PUFA, N-6, linoleic acid in erythrocyte membranes		both	German	21736829	no interaction found
ADIPOQ	rs1501299	+276G>T	none	triglyceride	protein intake		both	European	23360819	no interaction found
ADIPOQ	rs1648707	none	none	obesity	PUFA, N-3, DHA+EPA, percent in erythrocyte membranes		both	German	21736829	no interaction found
ADIPOQ	rs1648707	none	none	obesity	PUFA, N-6, arachidonic acid in erythrocyte membranes		both	German	21736829	no interaction found
ADIPOQ	rs1648707	none	none	obesity	PUFA, N-6, linoleic acid in erythrocyte membranes		both	German	21736829	no interaction found
ADIPOQ	rs16861194	none	none	delta body weight	glycemic index, after weight loss		both	European	22492381	no interaction found
ADIPOQ	rs16861194	none	none	delta body weight	protein, percent energy from, after weight loss		both	European	22492381	no interaction found
ADIPOQ	rs16861194	none	none	delta fat mass	glycemic index, after weight loss		both	European	22492381	no interaction found
ADIPOQ	rs16861194	none	none	delta fat mass	protein, percent energy from, after weight loss		both	European	22492381	no interaction found
ADIPOQ	rs16861194	none	none	delta waist circumference	glycemic index, after weight loss		both	European	22492381	no interaction found
ADIPOQ	rs16861194	none	none	delta waist circumference	protein, percent energy from, after weight loss		both	European	22492381	no interaction found
ADIPOQ	rs16861194	none	none	obesity	PUFA, N-3, DHA+EPA, percent in erythrocyte membranes		both	German	21736829	no interaction found
ADIPOQ	rs16861194	none	none	obesity	PUFA, N-6, arachidonic acid in erythrocyte membranes		both	German	21736829	no interaction found
ADIPOQ	rs16861194	none	none	obesity	PUFA, N-6, linoleic acid in erythrocyte membranes		both	German	21736829	no interaction found
ADIPOQ	rs16861194	none	none	cholesterol, total	protein intake		both	European	23360819	no interaction found
ADIPOQ	rs16861194	none	none	HDL-C	protein intake		both	European	23360819	no interaction found
ADIPOQ	rs16861194	none	none	LDL-C	protein intake		both	European	23360819	no interaction found
ADIPOQ	rs16861194	none	none	triglyceride	protein intake		both	European	23360819	no interaction found
ADIPOQ	rs16861210	none	none	obesity	PUFA, N-3, DHA+EPA, percent in erythrocyte membranes		both	German	21736829	no interaction found
ADIPOQ	rs16861210	none	none	obesity	PUFA, N-6, arachidonic acid in erythrocyte membranes		both	German	21736829	no interaction found
ADIPOQ	rs16861210	none	none	obesity	PUFA, N-6, linoleic acid in erythrocyte membranes		both	German	21736829	no interaction found
ADIPOQ	rs17300539	-11391G>A	none	adiponectin, serum	PUFA, N-3 supplemtation and age		both	multiple ethnicities, predominantly European ancestry	23658423	no interaction found
ADIPOQ	rs17300539	-11391G>A	none	BMI	fat, total, percent energy from		both	American (USA), White	19238139	no interaction found
ADIPOQ	rs17300539	-11391G>A	G	BMI	MUFA, percent energy from	greater than 13	both	American (USA), White	19238139	significant interaction
ADIPOQ	rs17300539	-11391G>A	none	BMI	PUFA, N-3, percent energy from		both	American (USA), White	19238139	no interaction found
ADIPOQ	rs17300539	-11391G>A	none	BMI	PUFA, N-6, percent energy from		both	American (USA), White	19238139	no interaction found
ADIPOQ	rs17300539	-11391G>A	none	BMI	PUFA, percent energy from		both	American (USA), White	19238139	no interaction found
ADIPOQ	rs17300539	-11391G>A	none	BMI	SFA, percent energy from		both	American (USA), White	19238139	no interaction found
ADIPOQ	rs17300539	-11391G>A	none	BMI	trans fatty acid, percent energy from		both	American (USA), White	19238139	no interaction found
ADIPOQ	rs17366568	none	none	cholesterol, total	protein intake		both	European	23360819	no interaction found
ADIPOQ	rs17366568	none	none	delta body weight	glycemic index, after weight loss		both	European	22492381	no interaction found
ADIPOQ	rs17366568	none	none	delta body weight	protein, percent energy from, after weight loss		both	European	22492381	no interaction found
ADIPOQ	rs17366568	none	none	delta fat mass	glycemic index, after weight loss		both	European	22492381	no interaction found
ADIPOQ	rs17366568	none	none	delta fat mass	protein, percent energy from, after weight loss		both	European	22492381	no interaction found
ADIPOQ	rs17366568	none	none	delta waist circumference	glycemic index, after weight loss		both	European	22492381	no interaction found
ADIPOQ	rs17366568	none	none	delta waist circumference	protein, percent energy from, after weight loss		both	European	22492381	no interaction found
ADIPOQ	rs17366568	none	none	HDL-C	protein intake		both	European	23360819	no interaction found
ADIPOQ	rs17366568	none	none	insulin resistance (HOMA-IR)	SFA, percent energy from		both	European	20032495	no interaction found
ADIPOQ	rs17366568	none	none	LDL-C	protein intake		both	European	23360819	no interaction found
ADIPOQ	rs17366568	none	none	obesity	PUFA, N-3, DHA+EPA, percent in erythrocyte membranes		both	German	21736829	no interaction found
ADIPOQ	rs17366568	none	none	obesity	PUFA, N-6, arachidonic acid in erythrocyte membranes		both	German	21736829	no interaction found
ADIPOQ	rs17366568	none	none	obesity	PUFA, N-6, linoleic acid in erythrocyte membranes		both	German	21736829	no interaction found
ADIPOQ	rs17366568	none	none	triglyceride	protein intake		both	European	23360819	no interaction found
ADIPOQ	rs17366743	none	none	obesity	PUFA, N-3, DHA+EPA, percent in erythrocyte membranes		both	German	21736829	no interaction found
ADIPOQ	rs17366743	none	none	obesity	PUFA, N-6, arachidonic acid in erythrocyte membranes		both	German	21736829	no interaction found
ADIPOQ	rs17366743	none	none	obesity	PUFA, N-6, linoleic acid in erythrocyte membranes		both	German	21736829	no interaction found
ADIPOQ	rs182052	-10066G>A	A	adiponectin, serum	MUFA, percent energy from	high	both	United Kingdom, Whites	22040870	significant interaction
ADIPOQ	rs182052	-10066G>A	none	adiponectin, serum	PUFA, N-3 supplemtation and age		both	multiple ethnicities, predominantly European ancestry	23658423	no interaction found
ADIPOQ	rs182052	-10066G>A	none	cholesterol, total	protein intake		both	European	23360819	no interaction found
ADIPOQ	rs182052	-10066G>A	none	delta body weight	glycemic index, after weight loss		both	European	22492381	no interaction found
ADIPOQ	rs182052	-10066G>A	none	delta body weight	protein, percent energy from, after weight loss		both	European	22492381	no interaction found
ADIPOQ	rs182052	-10066G>A	none	delta fat mass	glycemic index, after weight loss		both	European	22492381	no interaction found
ADIPOQ	rs182052	-10066G>A	none	delta fat mass	protein, percent energy from, after weight loss		both	European	22492381	no interaction found
ADIPOQ	rs182052	-10066G>A	none	delta waist circumference	glycemic index, after weight loss		both	European	22492381	no interaction found
ADIPOQ	rs182052	-10066G>A	none	delta waist circumference	protein, percent energy from, after weight loss		both	European	22492381	no interaction found
ADIPOQ	rs182052	-10066G>A	none	HDL-C	protein intake		both	European	23360819	no interaction found
ADIPOQ	rs182052	-10066G>A	none	LDL-C	protein intake		both	European	23360819	no interaction found
ADIPOQ	rs182052	-10066G>A	none	triglyceride	protein intake		both	European	23360819	no interaction found
ADIPOQ	rs2241766	+45T>G	none	adiponectin, serum	physical activity		female	Korean	23276711	no interaction found
ADIPOQ	rs2241766	+45T>G	G	adiponectin, serum	PUFA, N-3 supplemtation and age	1.8 g/d, greater than 58 y	both	multiple ethnicities, predominantly European ancestry	23658423	significant interaction
ADIPOQ	rs2241766	+45T>G	none	body weight	Mediterranean diet		both	Spanish	20035337	no interaction found
ADIPOQ	rs2241766	+45T>G	none	cholesterol, total	protein intake		both	European	23360819	no interaction found
ADIPOQ	rs2241766	+45T>G	none	delta body weight	glycemic index, after weight loss		both	European	22492381	no interaction found
ADIPOQ	rs2241766	+45T>G	none	delta body weight	protein, percent energy from, after weight loss		both	European	22492381	no interaction found
ADIPOQ	rs2241766	+45T>G	none	delta fat mass	glycemic index, after weight loss		both	European	22492381	no interaction found
ADIPOQ	rs2241766	+45T>G	none	delta fat mass	protein, percent energy from, after weight loss		both	European	22492381	no interaction found
ADIPOQ	rs2241766	+45T>G	none	delta waist circumference	glycemic index, after weight loss		both	European	22492381	no interaction found
ADIPOQ	rs2241766	+45T>G	none	delta waist circumference	protein, percent energy from, after weight loss		both	European	22492381	no interaction found
ADIPOQ	rs2241766	+45T>G	none	HDL-C	protein intake		both	European	23360819	no interaction found
ADIPOQ	rs2241766	+45T>G	none	insulin resistance (HOMA-IR)	SFA, percent energy from		both	European	20032495	no interaction found
ADIPOQ	rs2241766	+45T>G	none	LDL-C	protein intake		both	European	23360819	no interaction found
ADIPOQ	rs2241766	+45T>G	G	obesity	PUFA, N-3, DHA+EPA, percent in erythrocyte membranes	high	both	German	21736829	significant interaction
ADIPOQ	rs2241766	+45T>G	none	obesity	PUFA, N-6, arachidonic acid in erythrocyte membranes		both	German	21736829	no interaction found
ADIPOQ	rs2241766	+45T>G	none	obesity	PUFA, N-6, linoleic acid in erythrocyte membranes		both	German	21736829	no interaction found
ADIPOQ	rs2241766	+45T>G	none	triglyceride	protein intake		both	European	23360819	no interaction found
ADIPOQ	rs2241767	none	none	cholesterol, total	protein intake		both	European	23360819	no interaction found
ADIPOQ	rs2241767	none	none	delta body weight	glycemic index, after weight loss		both	European	22492381	no interaction found
ADIPOQ	rs2241767	none	none	delta body weight	protein, percent energy from, after weight loss		both	European	22492381	no interaction found
ADIPOQ	rs2241767	none	none	delta fat mass	glycemic index, after weight loss		both	European	22492381	no interaction found
ADIPOQ	rs2241767	none	none	delta fat mass	protein, percent energy from, after weight loss		both	European	22492381	no interaction found
ADIPOQ	rs2241767	none	none	delta waist circumference	glycemic index, after weight loss		both	European	22492381	no interaction found
ADIPOQ	rs2241767	none	none	delta waist circumference	protein, percent energy from, after weight loss		both	European	22492381	no interaction found
ADIPOQ	rs2241767	none	none	HDL-C	protein intake		both	European	23360819	no interaction found
ADIPOQ	rs2241767	none	none	LDL-C	protein intake		both	European	23360819	no interaction found
ADIPOQ	rs2241767	none	none	triglyceride	protein intake		both	European	23360819	no interaction found
ADIPOQ	rs266729	-11377C>G	none	adiponectin, serum	PUFA, N-3 supplemtation and age		both	multiple ethnicities, predominantly European ancestry	23658423	no interaction found
ADIPOQ	rs266729	-11377C>G	none	BMI	fat, total, percent energy from		both	American (USA), White	19238139	no interaction found
ADIPOQ	rs266729	-11377C>G	none	BMI	MUFA, percent energy from		both	American (USA), White	19238139	no interaction found
ADIPOQ	rs266729	-11377C>G	none	BMI	PUFA, N-3, percent energy from		both	American (USA), White	19238139	no interaction found
ADIPOQ	rs266729	-11377C>G	none	BMI	PUFA, N-6, percent energy from		both	American (USA), White	19238139	no interaction found
ADIPOQ	rs266729	-11377C>G	none	BMI	PUFA, percent energy from		both	American (USA), White	19238139	no interaction found
ADIPOQ	rs266729	-11377C>G	none	BMI	SFA, percent energy from		both	American (USA), White	19238139	no interaction found
ADIPOQ	rs266729	-11377C>G	none	BMI	trans fatty acid, percent energy from		both	American (USA), White	19238139	no interaction found
ADIPOQ	rs266729	-11377C>G	C	insulin resistance (HOMA-IR)	SFA, percent total fat	greater than 30.93	both	European	20032495	significant interaction
ADIPOQ	rs3774261	none	none	BMI	alcohol consumption		both	African American (USA)	22106445	no interaction found
ADIPOQ	rs3774261	none	none	BMI	alcohol consumption		both	American (USA), White	22106445	no interaction found
ADIPOQ	rs3774261	none	none	BMI	energy intake		both	African American (USA)	22106445	no interaction found
ADIPOQ	rs3774261	none	none	BMI	energy intake		both	American (USA), White	22106445	no interaction found
ADIPOQ	rs3774261	none	none	BMI	physical activity		both	African American (USA)	22106445	no interaction found
ADIPOQ	rs3774261	none	none	BMI	physical activity		both	American (USA), White	22106445	no interaction found
ADIPOQ	rs3774261	none	none	BMI	physical inactivity as time sitting		both	African American (USA)	22106445	no interaction found
ADIPOQ	rs3774261	none	none	BMI	physical inactivity as time sitting		both	American (USA), White	22106445	no interaction found
ADIPOQ	rs3774261	none	none	BMI	sleep		both	African American (USA)	22106445	no interaction found
ADIPOQ	rs3774261	none	none	BMI	sleep		both	American (USA), White	22106445	no interaction found
ADIPOQ	rs3774261	none	none	BMI	smoking		both	African American (USA)	22106445	no interaction found
ADIPOQ	rs3774261	none	none	BMI	smoking		both	American (USA), White	22106445	no interaction found
ADIPOQ	rs3774261	none	none	BMI	smoking, pack years		both	African American (USA)	22106445	no interaction found
ADIPOQ	rs3774261	none	none	BMI	smoking, pack years	high	both	American (USA), White	22106445	no interaction found
ADIPOQ	rs3774261	none	none	cholesterol, total	protein intake		both	European	23360819	no interaction found
ADIPOQ	rs3774261	none	none	delta body weight	glycemic index, after weight loss		both	European	22492381	no interaction found
ADIPOQ	rs3774261	none	none	delta body weight	protein, percent energy from, after weight loss		both	European	22492381	no interaction found
ADIPOQ	rs3774261	none	none	delta fat mass	glycemic index, after weight loss		both	European	22492381	no interaction found
ADIPOQ	rs3774261	none	none	delta fat mass	protein, percent energy from, after weight loss		both	European	22492381	no interaction found
ADIPOQ	rs3774261	none	none	delta waist circumference	glycemic index, after weight loss		both	European	22492381	no interaction found
ADIPOQ	rs3774261	none	none	delta waist circumference	protein, percent energy from, after weight loss		both	European	22492381	no interaction found
ADIPOQ	rs3774261	none	none	HDL-C	protein intake		both	European	23360819	no interaction found
ADIPOQ	rs3774261	none	none	LDL-C	protein intake		both	European	23360819	no interaction found
ADIPOQ	rs3774261	none	none	triglyceride	protein intake		both	European	23360819	no interaction found
ADIPOQ	rs3821799	none	none	BMI	alcohol consumption		both	African American (USA)	22106445	no interaction found
ADIPOQ	rs3821799	none	none	BMI	alcohol consumption		both	American (USA), White	22106445	no interaction found
ADIPOQ	rs3821799	none	none	BMI	energy intake		both	African American (USA)	22106445	no interaction found
ADIPOQ	rs3821799	none	none	BMI	energy intake		both	American (USA), White	22106445	no interaction found
ADIPOQ	rs3821799	none	none	BMI	physical activity		both	African American (USA)	22106445	no interaction found
ADIPOQ	rs3821799	none	none	BMI	physical activity		both	American (USA), White	22106445	no interaction found
ADIPOQ	rs3821799	none	none	BMI	physical inactivity as time sitting		both	African American (USA)	22106445	no interaction found
ADIPOQ	rs3821799	none	none	BMI	physical inactivity as time sitting		both	American (USA), White	22106445	no interaction found
ADIPOQ	rs3821799	none	none	BMI	sleep		both	African American (USA)	22106445	no interaction found
ADIPOQ	rs3821799	none	none	BMI	sleep		both	American (USA), White	22106445	no interaction found
ADIPOQ	rs3821799	none	none	BMI	smoking		both	African American (USA)	22106445	no interaction found
ADIPOQ	rs3821799	none	none	BMI	smoking		both	American (USA), White	22106445	no interaction found
ADIPOQ	rs3821799	none	none	BMI	smoking, pack years		both	African American (USA)	22106445	no interaction found
ADIPOQ	rs3821799	none	none	BMI	smoking, pack years	high	both	American (USA), White	22106445	no interaction found
ADIPOQ	rs3821799	none	none	cholesterol, total	protein intake		both	European	23360819	no interaction found
ADIPOQ	rs3821799	none	none	delta body weight	glycemic index, after weight loss		both	European	22492381	no interaction found
ADIPOQ	rs3821799	none	none	delta body weight	protein, percent energy from, after weight loss		both	European	22492381	no interaction found
ADIPOQ	rs3821799	none	none	delta fat mass	glycemic index, after weight loss		both	European	22492381	no interaction found
ADIPOQ	rs3821799	none	none	delta fat mass	protein, percent energy from, after weight loss		both	European	22492381	no interaction found
ADIPOQ	rs3821799	none	none	delta waist circumference	glycemic index, after weight loss		both	European	22492381	no interaction found
ADIPOQ	rs3821799	none	none	delta waist circumference	protein, percent energy from, after weight loss		both	European	22492381	no interaction found
ADIPOQ	rs3821799	none	none	HDL-C	protein intake		both	European	23360819	no interaction found
ADIPOQ	rs3821799	none	none	LDL-C	protein intake		both	European	23360819	no interaction found
ADIPOQ	rs3821799	none	none	obesity	PUFA, N-3, DHA+EPA, percent in erythrocyte membranes		both	German	21736829	no interaction found
ADIPOQ	rs3821799	none	none	obesity	PUFA, N-6, arachidonic acid in erythrocyte membranes		both	German	21736829	no interaction found
ADIPOQ	rs3821799	none	none	obesity	PUFA, N-6, linoleic acid in erythrocyte membranes		both	German	21736829	no interaction found
ADIPOQ	rs3821799	none	none	triglyceride	protein intake		both	European	23360819	no interaction found
ADIPOQ	rs6444175	none	none	BMI	alcohol consumption		both	African American (USA)	22106445	no interaction found
ADIPOQ	rs6444175	none	none	BMI	alcohol consumption		both	American (USA), White	22106445	no interaction found
ADIPOQ	rs6444175	none	none	BMI	energy intake		both	African American (USA)	22106445	no interaction found
ADIPOQ	rs6444175	none	none	BMI	energy intake		both	American (USA), White	22106445	no interaction found
ADIPOQ	rs6444175	none	none	BMI	physical activity		both	African American (USA)	22106445	no interaction found
ADIPOQ	rs6444175	none	none	BMI	physical activity		both	American (USA), White	22106445	no interaction found
ADIPOQ	rs6444175	none	none	BMI	physical inactivity as time sitting		both	African American (USA)	22106445	no interaction found
ADIPOQ	rs6444175	none	none	BMI	physical inactivity as time sitting		both	American (USA), White	22106445	no interaction found
ADIPOQ	rs6444175	none	none	BMI	sleep		both	African American (USA)	22106445	no interaction found
ADIPOQ	rs6444175	none	none	BMI	sleep		both	American (USA), White	22106445	no interaction found
ADIPOQ	rs6444175	none	none	BMI	smoking		both	African American (USA)	22106445	no interaction found
ADIPOQ	rs6444175	none	none	BMI	smoking		both	American (USA), White	22106445	no interaction found
ADIPOQ	rs6444175	none	none	BMI	smoking, pack years		both	African American (USA)	22106445	no interaction found
ADIPOQ	rs6444175	none	none	BMI	smoking, pack years	high	both	American (USA), White	22106445	no interaction found
ADIPOQ	rs6773957	none	none	obesity	PUFA, N-3, DHA+EPA, percent in erythrocyte membranes		both	German	21736829	no interaction found
ADIPOQ	rs6773957	none	none	obesity	PUFA, N-6, arachidonic acid in erythrocyte membranes		both	German	21736829	no interaction found
ADIPOQ	rs6773957	none	none	obesity	PUFA, N-6, linoleic acid in erythrocyte membranes		both	German	21736829	no interaction found
ADIPOQ	rs7649121	none	none	cholesterol, total	protein intake		both	European	23360819	no interaction found
ADIPOQ	rs7649121	none	none	delta body weight	glycemic index, after weight loss		both	European	22492381	no interaction found
ADIPOQ	rs7649121	none	none	delta body weight	protein, percent energy from, after weight loss		both	European	22492381	no interaction found
ADIPOQ	rs7649121	none	none	delta fat mass	glycemic index, after weight loss		both	European	22492381	no interaction found
ADIPOQ	rs7649121	none	none	delta fat mass	protein, percent energy from, after weight loss		both	European	22492381	no interaction found
ADIPOQ	rs7649121	none	none	delta waist circumference	glycemic index, after weight loss		both	European	22492381	no interaction found
ADIPOQ	rs7649121	none	none	delta waist circumference	protein, percent energy from, after weight loss		both	European	22492381	no interaction found
ADIPOQ	rs7649121	none	none	HDL-C	protein intake		both	European	23360819	no interaction found
ADIPOQ	rs7649121	none	none	LDL-C	protein intake		both	European	23360819	no interaction found
ADIPOQ	rs7649121	none	none	triglyceride	protein intake		both	European	23360819	no interaction found
ADIPOQ	rs822387	none	none	cholesterol, total	protein intake		both	European	23360819	no interaction found
ADIPOQ	rs822387	none	none	delta body weight	glycemic index, after weight loss		both	European	22492381	no interaction found
ADIPOQ	rs822387	none	none	delta body weight	protein, percent energy from, after weight loss		both	European	22492381	no interaction found
ADIPOQ	rs822387	none	none	delta fat mass	glycemic index, after weight loss		both	European	22492381	no interaction found
ADIPOQ	rs822387	none	none	delta fat mass	protein, percent energy from, after weight loss		both	European	22492381	no interaction found
ADIPOQ	rs822387	none	none	delta waist circumference	glycemic index, after weight loss		both	European	22492381	no interaction found
ADIPOQ	rs822387	none	none	delta waist circumference	protein, percent energy from, after weight loss		both	European	22492381	no interaction found
ADIPOQ	rs822387	none	none	HDL-C	protein intake		both	European	23360819	no interaction found
ADIPOQ	rs822387	none	none	LDL-C	protein intake		both	European	23360819	no interaction found
ADIPOQ	rs822387	none	none	triglyceride	protein intake		both	European	23360819	no interaction found
ADIPOQ	rs822391	none	none	obesity	PUFA, N-3, DHA+EPA, percent in erythrocyte membranes		both	German	21736829	no interaction found
ADIPOQ	rs822391	none	none	obesity	PUFA, N-6, arachidonic acid in erythrocyte membranes		both	German	21736829	no interaction found
ADIPOQ	rs822391	none	none	obesity	PUFA, N-6, linoleic acid in erythrocyte membranes		both	German	21736829	no interaction found
ADIPOQ	rs822395	-4034A>C	none	body weight	Mediterranean diet		both	Spanish	20035337	no interaction found
ADIPOQ	rs822395	-4034A>C	none	insulin resistance (HOMA-IR)	SFA, percent energy from		both	European	20032495	no interaction found
ADIPOQ	rs822395	-4034A>C	none	obesity	PUFA, N-3, DHA+EPA, percent in erythrocyte membranes		both	German	21736829	no interaction found
ADIPOQ	rs822395	-4034A>C	none	obesity	PUFA, N-6, arachidonic acid in erythrocyte membranes		both	German	21736829	no interaction found
ADIPOQ	rs822395	-4034A>C	none	obesity	PUFA, N-6, linoleic acid in erythrocyte membranes		both	German	21736829	no interaction found
ADIPOQ	rs822396	-4034A>C	none	cholesterol, total	protein intake		both	European	23360819	no interaction found
ADIPOQ	rs822396	-4034A>C	none	delta body weight	glycemic index, after weight loss		both	European	22492381	no interaction found
ADIPOQ	rs822396	-4034A>C	none	delta body weight	protein, percent energy from, after weight loss		both	European	22492381	no interaction found
ADIPOQ	rs822396	-4034A>C	none	delta fat mass	glycemic index, after weight loss		both	European	22492381	no interaction found
ADIPOQ	rs822396	-4034A>C	none	delta fat mass	protein, percent energy from, after weight loss		both	European	22492381	no interaction found
ADIPOQ	rs822396	-4034A>C	none	delta waist circumference	glycemic index, after weight loss		both	European	22492381	no interaction found
ADIPOQ	rs822396	-4034A>C	none	delta waist circumference	protein, percent energy from, after weight loss		both	European	22492381	no interaction found
ADIPOQ	rs822396	-4034A>C	none	HDL-C	protein intake		both	European	23360819	no interaction found
ADIPOQ	rs822396	-4034A>C	none	LDL-C	protein intake		both	European	23360819	no interaction found
ADIPOQ	rs822396	-4034A>C	none	obesity	PUFA, N-3, DHA+EPA, percent in erythrocyte membranes		both	German	21736829	no interaction found
ADIPOQ	rs822396	-4034A>C	none	obesity	PUFA, N-6, arachidonic acid in erythrocyte membranes		both	German	21736829	no interaction found
ADIPOQ	rs822396	-4034A>C	none	obesity	PUFA, N-6, linoleic acid in erythrocyte membranes		both	German	21736829	no interaction found
ADIPOQ	rs822396	-4034A>C	none	triglyceride	protein intake		both	European	23360819	no interaction found
ADIPOR1	rs10753929	none	none	insulin resistance (HOMA-IR)	SFA, percent energy from		both	European	20032495	no interaction found
ADIPOR1	rs10920531	none	none	BMI	alcohol consumption		both	African American (USA)	22106445	no interaction found
ADIPOR1	rs10920531	none	none	BMI	alcohol consumption		both	American (USA), White	22106445	no interaction found
ADIPOR1	rs10920531	none	none	BMI	energy intake		both	African American (USA)	22106445	no interaction found
ADIPOR1	rs10920531	none	none	BMI	energy intake		both	American (USA), White	22106445	no interaction found
ADIPOR1	rs10920531	none	none	BMI	physical activity		both	African American (USA)	22106445	no interaction found
ADIPOR1	rs10920531	none	none	BMI	physical activity		both	American (USA), White	22106445	no interaction found
ADIPOR1	rs10920531	none	none	BMI	physical inactivity as time sitting		both	African American (USA)	22106445	no interaction found
ADIPOR1	rs10920531	none	none	BMI	physical inactivity as time sitting		both	American (USA), White	22106445	no interaction found
ADIPOR1	rs10920531	none	none	BMI	sleep		both	African American (USA)	22106445	no interaction found
ADIPOR1	rs10920531	none	none	BMI	sleep		both	American (USA), White	22106445	no interaction found
ADIPOR1	rs10920531	none	none	BMI	smoking		both	African American (USA)	22106445	no interaction found
ADIPOR1	rs10920531	none	none	BMI	smoking		both	American (USA), White	22106445	no interaction found
ADIPOR1	rs10920531	none	none	BMI	smoking, pack years		both	African American (USA)	22106445	no interaction found
ADIPOR1	rs10920531	none	none	BMI	smoking, pack years		both	American (USA), White	22106445	no interaction found
ADIPOR1	rs10920533	none	A	insulin resistance (HOMA-IR)	SFA, percent energy from	greater than 30.93	both	European	20032495	significant interaction
ADIPOR1	rs12045862	none	none	BMI	alcohol consumption		both	African American (USA)	22106445	no interaction found
ADIPOR1	rs12045862	none	none	BMI	alcohol consumption		both	American (USA), White	22106445	no interaction found
ADIPOR1	rs12045862	none	none	BMI	energy intake		both	African American (USA)	22106445	no interaction found
ADIPOR1	rs12045862	none	none	BMI	energy intake		both	American (USA), White	22106445	no interaction found
ADIPOR1	rs12045862	none	none	BMI	physical activity		both	African American (USA)	22106445	no interaction found
ADIPOR1	rs12045862	none	none	BMI	physical activity		both	American (USA), White	22106445	no interaction found
ADIPOR1	rs12045862	none	none	BMI	physical inactivity as time sitting		both	African American (USA)	22106445	no interaction found
ADIPOR1	rs12045862	none	none	BMI	physical inactivity as time sitting		both	American (USA), White	22106445	no interaction found
ADIPOR1	rs12045862	none	none	BMI	sleep		both	African American (USA)	22106445	no interaction found
ADIPOR1	rs12045862	none	none	BMI	sleep		both	American (USA), White	22106445	no interaction found
ADIPOR1	rs12045862	none	none	BMI	smoking		both	African American (USA)	22106445	no interaction found
ADIPOR1	rs12045862	none	none	BMI	smoking		both	American (USA), White	22106445	no interaction found
ADIPOR1	rs12045862	none	none	BMI	smoking, pack years		both	African American (USA)	22106445	no interaction found
ADIPOR1	rs12045862	none	none	BMI	smoking, pack years		both	American (USA), White	22106445	no interaction found
ADIPOR1	rs1539355	none	none	BMI	alcohol consumption		both	African American (USA)	22106445	no interaction found
ADIPOR1	rs1539355	none	none	BMI	alcohol consumption		both	American (USA), White	22106445	no interaction found
ADIPOR1	rs1539355	none	none	BMI	energy intake		both	African American (USA)	22106445	no interaction found
ADIPOR1	rs1539355	none	none	BMI	energy intake		both	American (USA), White	22106445	no interaction found
ADIPOR1	rs1539355	none	none	BMI	physical activity		both	African American (USA)	22106445	no interaction found
ADIPOR1	rs1539355	none	none	BMI	physical activity		both	American (USA), White	22106445	no interaction found
ADIPOR1	rs1539355	none	none	BMI	physical inactivity as time sitting		both	African American (USA)	22106445	no interaction found
ADIPOR1	rs1539355	none	none	BMI	physical inactivity as time sitting		both	American (USA), White	22106445	no interaction found
ADIPOR1	rs1539355	none	none	BMI	sleep		both	African American (USA)	22106445	no interaction found
ADIPOR1	rs1539355	none	none	BMI	sleep		both	American (USA), White	22106445	no interaction found
ADIPOR1	rs1539355	none	none	BMI	smoking		both	African American (USA)	22106445	no interaction found
ADIPOR1	rs1539355	none	none	BMI	smoking		both	American (USA), White	22106445	no interaction found
ADIPOR1	rs1539355	none	none	BMI	smoking, pack years		both	African American (USA)	22106445	no interaction found
ADIPOR1	rs1539355	none	none	BMI	smoking, pack years		both	American (USA), White	22106445	no interaction found
ADIPOR1	rs2185781	none	none	BMI	alcohol consumption		both	African American (USA)	22106445	no interaction found
ADIPOR1	rs2185781	none	none	BMI	alcohol consumption		both	American (USA), White	22106445	no interaction found
ADIPOR1	rs2185781	none	none	BMI	energy intake		both	African American (USA)	22106445	no interaction found
ADIPOR1	rs2185781	none	none	BMI	energy intake		both	American (USA), White	22106445	no interaction found
ADIPOR1	rs2185781	none	none	BMI	physical activity		both	African American (USA)	22106445	no interaction found
ADIPOR1	rs2185781	none	none	BMI	physical activity		both	American (USA), White	22106445	no interaction found
ADIPOR1	rs2185781	none	none	BMI	physical inactivity as time sitting		both	African American (USA)	22106445	no interaction found
ADIPOR1	rs2185781	none	none	BMI	physical inactivity as time sitting		both	American (USA), White	22106445	no interaction found
ADIPOR1	rs2185781	none	none	BMI	sleep		both	African American (USA)	22106445	no interaction found
ADIPOR1	rs2185781	none	none	BMI	sleep		both	American (USA), White	22106445	no interaction found
ADIPOR1	rs2185781	none	none	BMI	smoking		both	African American (USA)	22106445	no interaction found
ADIPOR1	rs2185781	none	none	BMI	smoking		both	American (USA), White	22106445	no interaction found
ADIPOR1	rs2185781	none	none	BMI	smoking, pack years		both	African American (USA)	22106445	no interaction found
ADIPOR1	rs2185781	none	none	BMI	smoking, pack years		both	American (USA), White	22106445	no interaction found
ADIPOR1	rs2275737	none	none	insulin resistance (HOMA-IR)	SFA, percent energy from		both	European	20032495	no interaction found
ADIPOR1	rs4336908	none	none	BMI	alcohol consumption		both	African American (USA)	22106445	no interaction found
ADIPOR1	rs4336908	none	none	BMI	alcohol consumption		both	American (USA), White	22106445	no interaction found
ADIPOR1	rs4336908	none	none	BMI	energy intake		both	African American (USA)	22106445	no interaction found
ADIPOR1	rs4336908	none	none	BMI	energy intake		both	American (USA), White	22106445	no interaction found
ADIPOR1	rs4336908	none	none	BMI	physical activity		both	African American (USA)	22106445	no interaction found
ADIPOR1	rs4336908	none	none	BMI	physical activity		both	American (USA), White	22106445	no interaction found
ADIPOR1	rs4336908	none	none	BMI	physical inactivity as time sitting		both	African American (USA)	22106445	no interaction found
ADIPOR1	rs4336908	none	none	BMI	physical inactivity as time sitting		both	American (USA), White	22106445	no interaction found
ADIPOR1	rs4336908	none	none	BMI	sleep		both	African American (USA)	22106445	no interaction found
ADIPOR1	rs4336908	none	none	BMI	sleep		both	American (USA), White	22106445	no interaction found
ADIPOR1	rs4336908	none	none	BMI	smoking		both	African American (USA)	22106445	no interaction found
ADIPOR1	rs4336908	none	none	BMI	smoking		both	American (USA), White	22106445	no interaction found
ADIPOR1	rs4336908	none	none	BMI	smoking, pack years		both	African American (USA)	22106445	no interaction found
ADIPOR1	rs4336908	none	none	BMI	smoking, pack years		both	American (USA), White	22106445	no interaction found
ADIPOR1	rs6666089	-8503G>A	none	BMI	alcohol consumption		both	African American (USA)	22106445	no interaction found
ADIPOR1	rs6666089	-8503G>A	none	BMI	alcohol consumption		both	American (USA), White	22106445	no interaction found
ADIPOR1	rs6666089	-8503G>A	none	BMI	energy intake		both	African American (USA)	22106445	no interaction found
ADIPOR1	rs6666089	-8503G>A	none	BMI	energy intake		both	American (USA), White	22106445	no interaction found
ADIPOR1	rs6666089	-8503G>A	none	BMI	physical activity		both	African American (USA)	22106445	no interaction found
ADIPOR1	rs6666089	-8503G>A	none	BMI	physical activity		both	American (USA), White	22106445	no interaction found
ADIPOR1	rs6666089	-8503G>A	none	BMI	physical inactivity as time sitting		both	African American (USA)	22106445	no interaction found
ADIPOR1	rs6666089	-8503G>A	none	BMI	physical inactivity as time sitting		both	American (USA), White	22106445	no interaction found
ADIPOR1	rs6666089	-8503G>A	none	BMI	sleep		both	African American (USA)	22106445	no interaction found
ADIPOR1	rs6666089	-8503G>A	none	BMI	sleep		both	American (USA), White	22106445	no interaction found
ADIPOR1	rs6666089	-8503G>A	none	BMI	smoking		both	African American (USA)	22106445	no interaction found
ADIPOR1	rs6666089	-8503G>A	none	BMI	smoking		both	American (USA), White	22106445	no interaction found
ADIPOR1	rs6666089	-8503G>A	none	BMI	smoking, pack years		both	African American (USA)	22106445	no interaction found
ADIPOR1	rs6666089	-8503G>A	none	BMI	smoking, pack years		both	American (USA), White	22106445	no interaction found
ADIPOR1	rs6672643	none	none	BMI	alcohol consumption		both	African American (USA)	22106445	no interaction found
ADIPOR1	rs6672643	none	none	BMI	alcohol consumption		both	American (USA), White	22106445	no interaction found
ADIPOR1	rs6672643	none	none	BMI	energy intake		both	African American (USA)	22106445	no interaction found
ADIPOR1	rs6672643	none	none	BMI	energy intake		both	American (USA), White	22106445	no interaction found
ADIPOR1	rs6672643	none	none	BMI	physical activity		both	African American (USA)	22106445	no interaction found
ADIPOR1	rs6672643	none	none	BMI	physical activity		both	American (USA), White	22106445	no interaction found
ADIPOR1	rs6672643	none	none	BMI	physical inactivity as time sitting		both	African American (USA)	22106445	no interaction found
ADIPOR1	rs6672643	none	none	BMI	physical inactivity as time sitting		both	American (USA), White	22106445	no interaction found
ADIPOR1	rs6672643	none	none	BMI	sleep		both	African American (USA)	22106445	no interaction found
ADIPOR1	rs6672643	none	none	BMI	sleep		both	American (USA), White	22106445	no interaction found
ADIPOR1	rs6672643	none	T	BMI	smoking	current	both	African American (USA)	22106445	significant interaction
ADIPOR1	rs6672643	none	none	BMI	smoking		both	American (USA), White	22106445	no interaction found
ADIPOR1	rs6672643	none	T	BMI	smoking, pack years	high	both	African American (USA)	22106445	significant interaction
ADIPOR1	rs6672643	none	none	BMI	smoking, pack years		both	American (USA), White	22106445	no interaction found
ADIPOR1	rs7539542	none	none	BMI	alcohol consumption		both	African American (USA)	22106445	no interaction found
ADIPOR1	rs7539542	none	none	BMI	alcohol consumption		both	American (USA), White	22106445	no interaction found
ADIPOR1	rs7539542	none	none	BMI	energy intake		both	African American (USA)	22106445	no interaction found
ADIPOR1	rs7539542	none	none	BMI	energy intake		both	American (USA), White	22106445	no interaction found
ADIPOR1	rs7539542	none	none	BMI	physical activity		both	African American (USA)	22106445	no interaction found
ADIPOR1	rs7539542	none	none	BMI	physical activity		both	American (USA), White	22106445	no interaction found
ADIPOR1	rs7539542	none	none	BMI	physical inactivity as time sitting		both	African American (USA)	22106445	no interaction found
ADIPOR1	rs7539542	none	none	BMI	physical inactivity as time sitting		both	American (USA), White	22106445	no interaction found
ADIPOR1	rs7539542	none	none	BMI	sleep		both	African American (USA)	22106445	no interaction found
ADIPOR1	rs7539542	none	none	BMI	sleep		both	American (USA), White	22106445	no interaction found
ADIPOR1	rs7539542	none	none	BMI	smoking		both	African American (USA)	22106445	no interaction found
ADIPOR1	rs7539542	none	none	BMI	smoking		both	American (USA), White	22106445	no interaction found
ADIPOR1	rs7539542	none	none	BMI	smoking, pack years		both	African American (USA)	22106445	no interaction found
ADIPOR1	rs7539542	none	none	BMI	smoking, pack years		both	American (USA), White	22106445	no interaction found
ADIPOR2	rs1058322	none	none	insulin resistance (HOMA-IR)	SFA, percent energy from		both	European	20032495	no interaction found
ADIPOR2	rs10848571	none	none	insulin resistance (HOMA-IR)	SFA, percent energy from		both	European	20032495	no interaction found
ADIPOR2	rs6489323	none	none	insulin resistance (HOMA-IR)	SFA, percent energy from		both	European	20032495	no interaction found
ADM2	rs13078807	none	none	delta body weight	energy intake	restricted	both	European	22952648	no interaction found
ADM2	rs13078807	none	none	delta body weight	fat, total, percent energy from, during energy restriction		both	European	22952648	no interaction found
ADM2	rs13078807	none	none	delta body weight	high-fat vs low-fat diet during energy restriction		both	European	22952648	no interaction found
ADM2	rs13078807	none	none	delta waist circumference	energy intake	restricted	both	European	22952648	no interaction found
ADM2	rs13078807	none	none	delta waist circumference	fat, total, percent energy from, during energy restriction		both	European	22952648	no interaction found
ADM2	rs13078807	none	none	delta waist circumference	high-fat vs low-fat diet during energy restriction		both	European	22952648	no interaction found
ADRA2A	rs10885122	none	none	glucose, fasting	whole-grain intake		both	European ancestry	20693352	no interaction found
ADRA2A	rs10885122	none	none	glucose, fasting	zinc, dietary		both	European ancestry	21810599	no interaction found
ADRA2A	rs10885122	none	none	glucose, fasting	zinc, total		both	European ancestry	21810599	no interaction found
ADRA2A	rs10885122	none	none	insulin, plasma, fasting	whole-grain intake		both	European ancestry	20693352	no interaction found
ADRA2B	rs29000568, rs4066772 or rs76700079	12Glu9, Glu9/12	9Glu	delta lean mass	physical activity	resistance training for 12 months	female	American (USA), White	20401689	significant interaction
ADRA2B	rs29000568, rs4066772 or rs76700079	12Glu9, Glu9/12	9Glu	T2DM	physical activity	low	both	Finnish	17277585	significant interaction
ADRB2	rs10053209	none	none	BMI	alcohol consumption		both	African American (USA)	22106445	no interaction found
ADRB2	rs10053209	none	none	BMI	alcohol consumption		both	American (USA), White	22106445	no interaction found
ADRB2	rs10053209	none	none	BMI	energy intake		both	African American (USA)	22106445	no interaction found
ADRB2	rs10053209	none	none	BMI	energy intake		both	American (USA), White	22106445	no interaction found
ADRB2	rs10053209	none	none	BMI	physical activity		both	African American (USA)	22106445	no interaction found
ADRB2	rs10053209	none	none	BMI	physical activity		both	American (USA), White	22106445	no interaction found
ADRB2	rs10053209	none	none	BMI	physical inactivity as time sitting		both	African American (USA)	22106445	no interaction found
ADRB2	rs10053209	none	none	BMI	physical inactivity as time sitting		both	American (USA), White	22106445	no interaction found
ADRB2	rs10053209	none	none	BMI	sleep		both	African American (USA)	22106445	no interaction found
ADRB2	rs10053209	none	none	BMI	sleep		both	American (USA), White	22106445	no interaction found
ADRB2	rs10053209	none	none	BMI	smoking		both	African American (USA)	22106445	no interaction found
ADRB2	rs10053209	none	none	BMI	smoking		both	American (USA), White	22106445	no interaction found
ADRB2	rs10053209	none	none	BMI	smoking, pack years		both	African American (USA)	22106445	no interaction found
ADRB2	rs10053209	none	none	BMI	smoking, pack years		both	American (USA), White	22106445	no interaction found
ADRB2	rs1042713	Arg16Gly, A46G	G	aldosterone, serum	sodium-normal diet		both	American (USA), multiple ethnicities	20519561	significant interaction
ADRB2	rs1042713	Arg16Gly, A46G	none	cholesterol, total	protein intake		both	European	23360819	no interaction found
ADRB2	rs1042713	Arg16Gly	none	delta BMI	energy intake	restricted	female	Spanish	20523301	no interaction found
ADRB2	rs1042713	Arg16Gly	none	delta body weight	energy intake	restricted	female	Spanish	20523301	no interaction found
ADRB2	rs1042713	Arg16Gly, A46G	none	delta body weight	glycemic index, after weight loss		both	European	22492381	no interaction found
ADRB2	rs1042713	Arg16Gly, A46G	none	delta body weight	protein, percent energy from, after weight loss		both	European	22492381	no interaction found
ADRB2	rs1042713	Arg16Gly, A46G	none	delta fat mass	glycemic index, after weight loss		both	European	22492381	no interaction found
ADRB2	rs1042713	Arg16Gly, A46G	none	delta fat mass	protein, percent energy from, after weight loss		both	European	22492381	no interaction found
ADRB2	rs1042713	Arg16Gly	none	delta lean mass	energy intake	restricted	female	Spanish	20523301	no interaction found
ADRB2	rs1042713	Arg16Gly, A46G	none	delta waist circumference	glycemic index, after weight loss		both	European	22492381	no interaction found
ADRB2	rs1042713	Arg16Gly, A46G	none	delta waist circumference	protein, percent energy from, after weight loss		both	European	22492381	no interaction found
ADRB2	rs1042713	Arg16Gly, A46G	none	HDL-C	protein intake		both	European	23360819	no interaction found
ADRB2	rs1042713	Arg16Gly, A46G	none	LDL-C	protein intake		both	European	23360819	no interaction found
ADRB2	rs1042713	Arg16Gly, A46G	none	triglyceride	protein intake		both	European	23360819	no interaction found
ADRB2	rs1042714	Gln27Glu	C	BMI	physical activity	low	male	French	10093985	significant interaction
ADRB2	rs1042714	Gln27Glu	none	BMI	physical activity	high	male	French	10093985	no interaction found
ADRB2	rs1042714	Gln27Glu	G	BMI	physical activity	high	female	Spanish	12030897	significant interaction
ADRB2	rs1042714	Gln27Glu	C	body weight	physical activity	low	male	French	10093985	significant interaction
ADRB2	rs1042714	Gln27Glu	none	body weight	physical activity		female	French	10093985	no interaction found
ADRB2	rs1042714	Gln27Glu	none	body weight	physical activity	high	male	French	10093985	no interaction found
ADRB2	rs1042714	Gln27Glu	C	delta BMI	energy intake	restricted	female	Spanish	20523301	significant interaction
ADRB2	rs1042714	Gln27Glu	C	delta body weight	energy intake	restricted	female	Spanish	20523301	significant interaction
ADRB2	rs1042714	Gln27Glu	C	delta lean mass	energy intake	restricted	female	Spanish	20523301	significant interaction
ADRB2	rs1042714	Gln27Glu	C	delta lean mass	physical activity	resistance training for 12 months	female	American (USA), White	20401689	significant interaction
ADRB2	rs1042714	Gln27Glu	C	hip circumference	physical activity	low	male	French	10093985	significant interaction
ADRB2	rs1042714	Gln27Glu	none	hip circumference	physical activity		female	French	10093985	no interaction found
ADRB2	rs1042714	Gln27Glu	none	hip circumference	physical activity	high	male	French	10093985	no interaction found
ADRB2	rs1042714	Gln27Glu	G	insulin, serum, fasting	carbohydrate, percent energy from	high	female	Spanish	12888635	significant interaction
ADRB2	rs1042714	Gln27Glu	C	waist circumference	physical activity	low	male	French	10093985	significant interaction
ADRB2	rs1042714	Gln27Glu	none	waist circumference	physical activity		female	French	10093985	no interaction found
ADRB2	rs1042714	Gln27Glu	none	waist circumference	physical activity	high	male	French	10093985	no interaction found
ADRB2	rs1042714	Gln27Glu	C	waist:hip ratio	physical activity	low	male	French	10093985	significant interaction
ADRB2	rs1042714	Gln27Glu	none	waist:hip ratio	physical activity	high	male	French	10093985	no interaction found
ADRB2	rs1042719	Gly351Gly	none	cholesterol, total	protein intake		both	European	23360819	no interaction found
ADRB2	rs1042719	Gly351Gly	none	delta body weight	glycemic index, after weight loss		both	European	22492381	no interaction found
ADRB2	rs1042719	Gly351Gly	none	delta body weight	protein, percent energy from, after weight loss		both	European	22492381	no interaction found
ADRB2	rs1042719	Gly351Gly	none	delta fat mass	glycemic index, after weight loss		both	European	22492381	no interaction found
ADRB2	rs1042719	Gly351Gly	none	delta fat mass	protein, percent energy from, after weight loss		both	European	22492381	no interaction found
ADRB2	rs1042719	Gly351Gly	none	delta waist circumference	glycemic index, after weight loss		both	European	22492381	no interaction found
ADRB2	rs1042719	Gly351Gly	none	delta waist circumference	protein, percent energy from, after weight loss		both	European	22492381	no interaction found
ADRB2	rs1042719	Gly351Gly	none	HDL-C	protein intake		both	European	23360819	no interaction found
ADRB2	rs1042719	Gly351Gly	none	LDL-C	protein intake		both	European	23360819	no interaction found
ADRB2	rs1042719	Gly351Gly	none	triglyceride	protein intake		both	European	23360819	no interaction found
ADRB2	rs2400707	Gln27Glu	none	cholesterol, total	protein intake		both	European	23360819	no interaction found
ADRB2	rs2400707	Gln27Glu	none	delta body weight	glycemic index, after weight loss		both	European	22492381	no interaction found
ADRB2	rs2400707	Gln27Glu	none	delta body weight	protein, percent energy from, after weight loss		both	European	22492381	no interaction found
ADRB2	rs2400707	Gln27Glu	none	delta fat mass	glycemic index, after weight loss		both	European	22492381	no interaction found
ADRB2	rs2400707	Gln27Glu	none	delta fat mass	protein, percent energy from, after weight loss		both	European	22492381	no interaction found
ADRB2	rs2400707	Gln27Glu	none	delta waist circumference	glycemic index, after weight loss		both	European	22492381	no interaction found
ADRB2	rs2400707	Gln27Glu	none	delta waist circumference	protein, percent energy from, after weight loss		both	European	22492381	no interaction found
ADRB2	rs2400707	Gln27Glu	none	HDL-C	protein intake		both	European	23360819	no interaction found
ADRB2	rs2400707	Gln27Glu	none	LDL-C	protein intake		both	European	23360819	no interaction found
ADRB2	rs2400707	Gln27Glu	none	triglyceride	protein intake		both	European	23360819	no interaction found
ADRB2	rs6888329	none	none	BMI	alcohol consumption		both	African American (USA)	22106445	no interaction found
ADRB2	rs6888329	none	none	BMI	alcohol consumption		both	American (USA), White	22106445	no interaction found
ADRB2	rs6888329	none	none	BMI	energy intake		both	African American (USA)	22106445	no interaction found
ADRB2	rs6888329	none	none	BMI	energy intake		both	American (USA), White	22106445	no interaction found
ADRB2	rs6888329	none	none	BMI	physical activity		both	African American (USA)	22106445	no interaction found
ADRB2	rs6888329	none	none	BMI	physical activity		both	American (USA), White	22106445	no interaction found
ADRB2	rs6888329	none	none	BMI	physical inactivity as time sitting		both	African American (USA)	22106445	no interaction found
ADRB2	rs6888329	none	none	BMI	physical inactivity as time sitting		both	American (USA), White	22106445	no interaction found
ADRB2	rs6888329	none	none	BMI	sleep		both	African American (USA)	22106445	no interaction found
ADRB2	rs6888329	none	none	BMI	sleep		both	American (USA), White	22106445	no interaction found
ADRB2	rs6888329	none	none	BMI	smoking		both	African American (USA)	22106445	no interaction found
ADRB2	rs6888329	none	none	BMI	smoking		both	American (USA), White	22106445	no interaction found
ADRB2	rs6888329	none	none	BMI	smoking, pack years		both	African American (USA)	22106445	no interaction found
ADRB2	rs6888329	none	none	BMI	smoking, pack years		both	American (USA), White	22106445	no interaction found
ADRB3	rs2071493	none	none	cholesterol, total	protein intake		both	European	23360819	no interaction found
ADRB3	rs2071493	none	none	delta body weight	glycemic index, after weight loss		both	European	22492381	no interaction found
ADRB3	rs2071493	none	none	delta body weight	protein, percent energy from, after weight loss		both	European	22492381	no interaction found
ADRB3	rs2071493	none	none	delta fat mass	glycemic index, after weight loss		both	European	22492381	no interaction found
ADRB3	rs2071493	none	none	delta fat mass	protein, percent energy from, after weight loss		both	European	22492381	no interaction found
ADRB3	rs2071493	none	none	delta waist circumference	glycemic index, after weight loss		both	European	22492381	no interaction found
ADRB3	rs2071493	none	none	delta waist circumference	protein, percent energy from, after weight loss		both	European	22492381	no interaction found
ADRB3	rs2071493	none	none	HDL-C	protein intake		both	European	23360819	no interaction found
ADRB3	rs2071493	none	none	LDL-C	protein intake		both	European	23360819	no interaction found
ADRB3	rs2071493	none	none	triglyceride	protein intake		both	European	23360819	no interaction found
ADRB3	rs4994	Trp64Arg	none	BMI	alcohol consumption		both	African American (USA)	22106445	no interaction found
ADRB3	rs4994	Trp64Arg	none	BMI	alcohol consumption		both	American (USA), White	22106445	no interaction found
ADRB3	rs4994	Trp64Arg	C	BMI	energy intake	high	male	Japanese	16276029	significant interaction
ADRB3	rs4994	Trp64Arg	none	BMI	energy intake		both	African American (USA)	22106445	no interaction found
ADRB3	rs4994	Trp64Arg	none	BMI	energy intake		both	American (USA), White	22106445	no interaction found
ADRB3	rs4994	Trp64Arg	none	BMI	physical activity		both	African American (USA)	22106445	no interaction found
ADRB3	rs4994	Trp64Arg	none	BMI	physical activity		both	American (USA), White	22106445	no interaction found
ADRB3	rs4994	Trp64Arg	none	BMI	physical inactivity as time sitting		both	African American (USA)	22106445	no interaction found
ADRB3	rs4994	Trp64Arg	none	BMI	physical inactivity as time sitting		both	American (USA), White	22106445	no interaction found
ADRB3	rs4994	Trp64Arg	none	BMI	sleep		both	African American (USA)	22106445	no interaction found
ADRB3	rs4994	Trp64Arg	none	BMI	sleep		both	American (USA), White	22106445	no interaction found
ADRB3	rs4994	Trp64Arg	none	BMI	smoking		both	African American (USA)	22106445	no interaction found
ADRB3	rs4994	Trp64Arg	none	BMI	smoking		both	American (USA), White	22106445	no interaction found
ADRB3	rs4994	Trp64Arg	none	BMI	smoking, pack years		both	African American (USA)	22106445	no interaction found
ADRB3	rs4994	Trp64Arg	none	BMI	smoking, pack years		both	American (USA), White	22106445	no interaction found
ADRB3	rs4994	Trp64Arg	none	cholesterol, total	protein intake		both	European	23360819	no interaction found
ADRB3	rs4994	Trp64Arg	none	delta BMI	physical activity		male	Japanese	21432572	no interaction found
ADRB3	rs4994	Trp64Arg	none	delta body weight	glycemic index, after weight loss		both	European	22492381	no interaction found
ADRB3	rs4994	Trp64Arg	none	delta body weight	low-calorie diet	2.5 mo	both	French	8968848	no interaction found
ADRB3	rs4994	Trp64Arg	none	delta body weight	low-calorie diet	13.5 mo	female	American (USA), White	12037740	no interaction found
ADRB3	rs4994	Trp64Arg	none	delta body weight	physical activity		male	Japanese	21432572	no interaction found
ADRB3	rs4994	Trp64Arg	none	delta body weight	protein, percent energy from, after weight loss		both	European	22492381	no interaction found
ADRB3	rs4994	Trp64Arg	none	delta fat mass	glycemic index, after weight loss		both	European	22492381	no interaction found
ADRB3	rs4994	Trp64Arg	C	delta fat mass	physical activity	none	female	American (USA), White	20401689	significant interaction
ADRB3	rs4994	Trp64Arg	none	delta fat mass	protein, percent energy from, after weight loss		both	European	22492381	no interaction found
ADRB3	rs4994	Trp64Arg	none	delta fat-free mass	low-calorie diet	13.5 mo	female	American (USA), White	12037740	no interaction found
ADRB3	rs4994	Trp64Arg	C	delta lean mass	physical activity	none	female	American (USA), White	20401689	significant interaction
ADRB3	rs4994	Trp64Arg	none	delta resting metabolic rate	low-calorie diet	13.5 mo	female	American (USA), White	12037740	no interaction found
ADRB3	rs4994	Trp64Arg	none	delta waist circumference	glycemic index, after weight loss		both	European	22492381	no interaction found
ADRB3	rs4994	Trp64Arg	none	delta waist circumference	physical activity		male	Japanese	21432572	no interaction found
ADRB3	rs4994	Trp64Arg	none	delta waist circumference	protein, percent energy from, after weight loss		both	European	22492381	no interaction found
ADRB3	rs4994	Trp64Arg	none	fat mass, percentage	physical activity		male	Japanese	23292548	no interaction found
ADRB3	rs4994	Trp64Arg	none	HDL-C	protein intake		both	European	23360819	no interaction found
ADRB3	rs4994	Trp64Arg	none	LDL-C	protein intake		both	European	23360819	no interaction found
ADRB3	rs4994	Trp64Arg	C	obesity	physical activity	low	both	Spanish	12406043	significant interaction
ADRB3	rs4994	Trp64Arg	none	obesity	physical activity	high	both	Spanish	12406043	no interaction found
ADRB3	rs4994	Trp64Arg	C	triglyceride	low-calorie diet	reduction of 300 kcal/d	both	Korean	14708035	significant interaction
ADRB3	rs4994	Trp64Arg	none	triglyceride	protein intake		both	European	23360819	no interaction found
ADRB3	rs4997	none	none	cholesterol, total	protein intake		both	European	23360819	no interaction found
ADRB3	rs4997	none	none	delta body weight	glycemic index, after weight loss		both	European	22492381	no interaction found
ADRB3	rs4997	none	none	delta body weight	protein, percent energy from, after weight loss		both	European	22492381	no interaction found
ADRB3	rs4997	none	none	delta fat mass	glycemic index, after weight loss		both	European	22492381	no interaction found
ADRB3	rs4997	none	none	delta fat mass	protein, percent energy from, after weight loss		both	European	22492381	no interaction found
ADRB3	rs4997	none	none	delta waist circumference	glycemic index, after weight loss		both	European	22492381	no interaction found
ADRB3	rs4997	none	none	delta waist circumference	protein, percent energy from, after weight loss		both	European	22492381	no interaction found
ADRB3	rs4997	none	none	HDL-C	protein intake		both	European	23360819	no interaction found
ADRB3	rs4997	none	none	LDL-C	protein intake		both	European	23360819	no interaction found
ADRB3	rs4997	none	none	triglyceride	protein intake		both	European	23360819	no interaction found
ADRB3	rs4998	none	none	cholesterol, total	protein intake		both	European	23360819	no interaction found
ADRB3	rs4998	none	none	delta body weight	glycemic index, after weight loss		both	European	22492381	no interaction found
ADRB3	rs4998	none	none	delta body weight	protein, percent energy from, after weight loss		both	European	22492381	no interaction found
ADRB3	rs4998	none	none	delta fat mass	glycemic index, after weight loss		both	European	22492381	no interaction found
ADRB3	rs4998	none	none	delta fat mass	protein, percent energy from, after weight loss		both	European	22492381	no interaction found
ADRB3	rs4998	none	none	delta waist circumference	glycemic index, after weight loss		both	European	22492381	no interaction found
ADRB3	rs4998	none	G	delta waist circumference	protein, percent energy from, after weight loss		both	European	22492381	significant interaction
ADRB3	rs4998	none	none	HDL-C	protein intake		both	European	23360819	no interaction found
ADRB3	rs4998	none	none	LDL-C	protein intake		both	European	23360819	no interaction found
ADRB3	rs4998	none	none	triglyceride	protein intake		both	European	23360819	no interaction found
AGT	rs5051	A-6G	none	cholesterol, total	fat, total intake		both	Inuk, Nunavik	23021345	no interaction found
AGT	rs5051	A-6G	none	cholesterol, total	SFA intake		both	Inuk, Nunavik	23021345	no interaction found
AGT	rs5051	A-6G	none	HDL-C	fat, total intake		both	Inuk, Nunavik	23021345	no interaction found
AGT	rs5051	A-6G	none	HDL-C	SFA intake		both	Inuk, Nunavik	23021345	no interaction found
AGT	rs5051	A-6G	none	LDL-C	fat, total intake		both	Inuk, Nunavik	23021345	no interaction found
AGT	rs5051	A-6G	none	LDL-C	SFA intake		both	Inuk, Nunavik	23021345	no interaction found
AGT	rs5051	A-6G	none	triglyceride	fat, total intake		both	Inuk, Nunavik	23021345	no interaction found
AGT	rs5051	A-6G	none	triglyceride	SFA intake		both	Inuk, Nunavik	23021345	no interaction found
AGT	rs699	Met235Thr, Met268Thr	C	blood pressure, diastolic	physical activity	20-wk endurance training	male	American (USA)	10899077	significant interaction
AGT	rs699	Met235Thr, Met268Thr	C	blood pressure, diastolic	physical activity	6-yr exercise regimen	male	Finnish	12181364	significant interaction
AGT	rs699	Met235Thr, Met268Thr	C	blood pressure, systolic	physical activity	6-yr exercise regimen	male	Finnish	12181364	significant interaction
AGT	rs699	Met235Thr, Met268Thr	T	cholesterol, total	fat, total intake	high	both	Inuk, Nunavik	23021345	significant interaction
AGT	rs699	Met235Thr, Met268Thr	T	cholesterol, total	SFA intake	high	both	Inuk, Nunavik	23021345	significant interaction
AGT	rs699	Met235Thr, Met268Thr	none	HDL-C	fat, total intake		both	Inuk, Nunavik	23021345	no interaction found
AGT	rs699	Met235Thr, Met268Thr	none	HDL-C	SFA intake		both	Inuk, Nunavik	23021345	no interaction found
AGT	rs699	Met235Thr, Met268Thr	T	LDL-C	fat, total intake	high	both	Inuk, Nunavik	23021345	significant interaction
AGT	rs699	Met235Thr, Met268Thr	T	LDL-C	SFA intake	high	both	Inuk, Nunavik	23021345	significant interaction
AGT	rs699	Met235Thr, Met268Thr	none	triglyceride	fat, total intake		both	Inuk, Nunavik	23021345	no interaction found
AGT	rs699	Met235Thr, Met268Thr	none	triglyceride	SFA intake		both	Inuk, Nunavik	23021345	no interaction found
AGTR1	unknown	AT1R A>C, A1166C	none	blood pressure, systolic	physical activity	40% VO2max	male	American (USA), White	16468060	no interaction found
AGTR1	unknown	AT1R A>C, A1166C	none	blood pressure, systolic	physical activity	60% VO2max	male	American (USA), White	16468060	no interaction found
AGTR2	rs2148582	3123C/A	none	delta blood pressure, diastolic	energy intake	restricted to 1200 kcal/d	female	Japanese	20371166	no interaction found
AGTR2	rs2148582	3123C/A	C	delta blood pressure, systolic	energy intake	restricted to 1200 kcal/d	female	Japanese	20371166	significant interaction
AGTR2	rs2148582	3123C/A	none	delta BMI	energy intake	restricted to 1200 kcal/d	female	Japanese	20371166	no interaction found
AGTR2	rs2148582	3123C/A	none	delta body weight	energy intake	restricted to 1200 kcal/d	female	Japanese	20371166	no interaction found
AGTR2	rs2148582	3123C/A	C	delta cholesterol, total	energy intake	restricted to 1200 kcal/d	female	Japanese	20371166	significant interaction
AGTR2	rs2148582	3123C/A	none	delta fat mass	energy intake	restricted to 1200 kcal/d	female	Japanese	20371166	no interaction found
AGTR2	rs2148582	3123C/A	none	delta glucose, fasting	energy intake	restricted to 1200 kcal/d	female	Japanese	20371166	no interaction found
AGTR2	rs2148582	3123C/A	none	delta HDL-C	energy intake	restricted to 1200 kcal/d	female	Japanese	20371166	no interaction found
AGTR2	rs2148582	3123C/A	none	delta insulin, fasting	energy intake	restricted to 1200 kcal/d	female	Japanese	20371166	no interaction found
AGTR2	rs2148582	3123C/A	C	delta LDL-C	energy intake	restricted to 1200 kcal/d	female	Japanese	20371166	significant interaction
AGTR2	rs2148582	3123C/A	none	delta non-esterified fatty acids, plasma	energy intake	restricted to 1200 kcal/d	female	Japanese	20371166	no interaction found
AGTR2	rs2148582	3123C/A	none	delta triglyceride, fasting	energy intake	restricted to 1200 kcal/d	female	Japanese	20371166	no interaction found
AHSG	rs4917	Thr248Met	none	delta BMI	physical activity during energy restriction	intervention	female	Czech	22101880	no interaction found
AHSG	rs4917	Thr248Met	T	delta fat mass	physical activity during energy restriction	intervention	female	Czech	22101880	significant interaction
ALDH2	rs671	Glu457Lys	G	triglyceride	alcohol consumption	any	male	Chinese	22171074	significant interaction
ALOX5	rs71921156	Sp1 motif variant	none	intima-media thickness	MUFA, percent energy from		both	American (USA), White	14702425	no interaction found
ALOX5	rs71921156	Sp1 motif variant	del	intima-media thickness	PUFA, N-3, DHA+EPA, dietary	less than 0.02 g/1000 kcal	both	American (USA), White	14702425	significant interaction
ALOX5	rs71921156	Sp1 motif variant	del	intima-media thickness	PUFA, N-3, percent energy from	less than 0.02 g/1000 kcal	both	American (USA), White	14702425	significant interaction
ALOX5	rs71921156	Sp1 motif variant	del	intima-media thickness	PUFA, N-6, arachidonic acid intake	greater than 0.08 g/1000 kcal	both	American (USA), White	14702425	significant interaction
ALOX5	rs71921156	Sp1 motif variant	common	intima-media thickness	PUFA, N-6, arachidonic acid intake	less than 0.06 g/1000 kcal	both	American (USA), White	14702425	significant interaction
ALOX5	rs71921156	Sp1 motif variant	del	intima-media thickness	PUFA, N-6, linoleic acid intake	greater than 5.6 g/1000 kcal	both	American (USA), White	14702425	significant interaction
ALOX5	rs71921156	Sp1 motif variant	none	intima-media thickness	SFA, percent energy from		both	American (USA), White	14702425	no interaction found
ALOX5AP	rs10162089	none	none	delta body weight	glycemic index, after weight loss		both	European	22492381	no interaction found
ALOX5AP	rs10162089	none	none	delta body weight	protein, percent energy from, after weight loss		both	European	22492381	no interaction found
ALOX5AP	rs10162089	none	none	delta fat mass	glycemic index, after weight loss		both	European	22492381	no interaction found
ALOX5AP	rs10162089	none	none	delta fat mass	protein, percent energy from, after weight loss		both	European	22492381	no interaction found
ALOX5AP	rs10162089	none	none	delta waist circumference	glycemic index, after weight loss		both	European	22492381	no interaction found
ALOX5AP	rs10162089	none	none	delta waist circumference	protein, percent energy from, after weight loss		both	European	22492381	no interaction found
ALOX5AP	rs10507391	SG13S114A>T	none	delta body weight	glycemic index, after weight loss		both	European	22492381	no interaction found
ALOX5AP	rs10507391	SG13S114A>T	none	delta body weight	protein, percent energy from, after weight loss		both	European	22492381	no interaction found
ALOX5AP	rs10507391	SG13S114A>T	none	delta fat mass	glycemic index, after weight loss		both	European	22492381	no interaction found
ALOX5AP	rs10507391	SG13S114A>T	none	delta fat mass	protein, percent energy from, after weight loss		both	European	22492381	no interaction found
ALOX5AP	rs10507391	SG13S114A>T	none	delta waist circumference	glycemic index, after weight loss		both	European	22492381	no interaction found
ALOX5AP	rs10507391	SG13S114A>T	T	delta waist circumference	protein, percent energy from, after weight loss		both	European	22492381	significant interaction
ALOX5AP	rs11147439	none	none	delta body weight	glycemic index, after weight loss		both	European	22492381	no interaction found
ALOX5AP	rs11147439	none	none	delta body weight	protein, percent energy from, after weight loss		both	European	22492381	no interaction found
ALOX5AP	rs11147439	none	none	delta fat mass	glycemic index, after weight loss		both	European	22492381	no interaction found
ALOX5AP	rs11147439	none	none	delta fat mass	protein, percent energy from, after weight loss		both	European	22492381	no interaction found
ALOX5AP	rs11147439	none	none	delta waist circumference	glycemic index, after weight loss		both	European	22492381	no interaction found
ALOX5AP	rs11147439	none	none	delta waist circumference	protein, percent energy from, after weight loss		both	European	22492381	no interaction found
ALOX5AP	rs11616333	none	none	delta body weight	glycemic index, after weight loss		both	European	22492381	no interaction found
ALOX5AP	rs11616333	none	none	delta body weight	protein, percent energy from, after weight loss		both	European	22492381	no interaction found
ALOX5AP	rs11616333	none	none	delta fat mass	glycemic index, after weight loss		both	European	22492381	no interaction found
ALOX5AP	rs11616333	none	none	delta fat mass	protein, percent energy from, after weight loss		both	European	22492381	no interaction found
ALOX5AP	rs11616333	none	none	delta waist circumference	glycemic index, after weight loss		both	European	22492381	no interaction found
ALOX5AP	rs11616333	none	none	delta waist circumference	protein, percent energy from, after weight loss		both	European	22492381	no interaction found
ALOX5AP	rs12429692	none	none	delta body weight	glycemic index, after weight loss		both	European	22492381	no interaction found
ALOX5AP	rs12429692	none	none	delta body weight	protein, percent energy from, after weight loss		both	European	22492381	no interaction found
ALOX5AP	rs12429692	none	none	delta fat mass	glycemic index, after weight loss		both	European	22492381	no interaction found
ALOX5AP	rs12429692	none	none	delta fat mass	protein, percent energy from, after weight loss		both	European	22492381	no interaction found
ALOX5AP	rs12429692	none	none	delta waist circumference	glycemic index, after weight loss		both	European	22492381	no interaction found
ALOX5AP	rs12429692	none	none	delta waist circumference	protein, percent energy from, after weight loss		both	European	22492381	no interaction found
ALOX5AP	rs12431114	none	none	delta body weight	glycemic index, after weight loss		both	European	22492381	no interaction found
ALOX5AP	rs12431114	none	none	delta body weight	protein, percent energy from, after weight loss		both	European	22492381	no interaction found
ALOX5AP	rs12431114	none	none	delta fat mass	glycemic index, after weight loss		both	European	22492381	no interaction found
ALOX5AP	rs12431114	none	none	delta fat mass	protein, percent energy from, after weight loss		both	European	22492381	no interaction found
ALOX5AP	rs12431114	none	none	delta waist circumference	glycemic index, after weight loss		both	European	22492381	no interaction found
ALOX5AP	rs12431114	none	none	delta waist circumference	protein, percent energy from, after weight loss		both	European	22492381	no interaction found
ALOX5AP	rs3885907	none	none	delta body weight	glycemic index, after weight loss		both	European	22492381	no interaction found
ALOX5AP	rs3885907	none	none	delta body weight	protein, percent energy from, after weight loss		both	European	22492381	no interaction found
ALOX5AP	rs3885907	none	none	delta fat mass	glycemic index, after weight loss		both	European	22492381	no interaction found
ALOX5AP	rs3885907	none	none	delta fat mass	protein, percent energy from, after weight loss		both	European	22492381	no interaction found
ALOX5AP	rs3885907	none	none	delta waist circumference	glycemic index, after weight loss		both	European	22492381	no interaction found
ALOX5AP	rs3885907	none	none	delta waist circumference	protein, percent energy from, after weight loss		both	European	22492381	no interaction found
ALOX5AP	rs3935645	none	none	delta body weight	glycemic index, after weight loss		both	European	22492381	no interaction found
ALOX5AP	rs3935645	none	none	delta body weight	protein, percent energy from, after weight loss		both	European	22492381	no interaction found
ALOX5AP	rs3935645	none	none	delta fat mass	glycemic index, after weight loss		both	European	22492381	no interaction found
ALOX5AP	rs3935645	none	none	delta fat mass	protein, percent energy from, after weight loss		both	European	22492381	no interaction found
ALOX5AP	rs3935645	none	none	delta waist circumference	glycemic index, after weight loss		both	European	22492381	no interaction found
ALOX5AP	rs3935645	none	none	delta waist circumference	protein, percent energy from, after weight loss		both	European	22492381	no interaction found
ALOX5AP	rs4075131	none	none	delta body weight	glycemic index, after weight loss		both	European	22492381	no interaction found
ALOX5AP	rs4075131	none	none	delta body weight	protein, percent energy from, after weight loss		both	European	22492381	no interaction found
ALOX5AP	rs4075131	none	none	delta fat mass	glycemic index, after weight loss		both	European	22492381	no interaction found
ALOX5AP	rs4075131	none	none	delta fat mass	protein, percent energy from, after weight loss		both	European	22492381	no interaction found
ALOX5AP	rs4075131	none	none	delta waist circumference	glycemic index, after weight loss		both	European	22492381	no interaction found
ALOX5AP	rs4075131	none	none	delta waist circumference	protein, percent energy from, after weight loss		both	European	22492381	no interaction found
ALOX5AP	rs4076128	-4900A>G	none	delta body weight	glycemic index, after weight loss		both	European	22492381	no interaction found
ALOX5AP	rs4076128	-4900A>G	none	delta body weight	protein, percent energy from, after weight loss		both	European	22492381	no interaction found
ALOX5AP	rs4076128	-4900A>G	none	delta fat mass	glycemic index, after weight loss		both	European	22492381	no interaction found
ALOX5AP	rs4076128	-4900A>G	none	delta fat mass	protein, percent energy from, after weight loss		both	European	22492381	no interaction found
ALOX5AP	rs4076128	-4900A>G	none	delta waist circumference	glycemic index, after weight loss		both	European	22492381	no interaction found
ALOX5AP	rs4076128	-4900A>G	A	delta waist circumference	protein, percent energy from, after weight loss		both	European	22492381	significant interaction
ALOX5AP	rs4420371	none	none	delta body weight	glycemic index, after weight loss		both	European	22492381	no interaction found
ALOX5AP	rs4420371	none	none	delta body weight	protein, percent energy from, after weight loss		both	European	22492381	no interaction found
ALOX5AP	rs4420371	none	none	delta fat mass	glycemic index, after weight loss		both	European	22492381	no interaction found
ALOX5AP	rs4420371	none	none	delta fat mass	protein, percent energy from, after weight loss		both	European	22492381	no interaction found
ALOX5AP	rs4420371	none	none	delta waist circumference	glycemic index, after weight loss		both	European	22492381	no interaction found
ALOX5AP	rs4420371	none	none	delta waist circumference	protein, percent energy from, after weight loss		both	European	22492381	no interaction found
ALOX5AP	rs4445746	none	none	delta body weight	glycemic index, after weight loss		both	European	22492381	no interaction found
ALOX5AP	rs4445746	none	none	delta body weight	protein, percent energy from, after weight loss		both	European	22492381	no interaction found
ALOX5AP	rs4445746	none	none	delta fat mass	glycemic index, after weight loss		both	European	22492381	no interaction found
ALOX5AP	rs4445746	none	none	delta fat mass	protein, percent energy from, after weight loss		both	European	22492381	no interaction found
ALOX5AP	rs4445746	none	none	delta waist circumference	glycemic index, after weight loss		both	European	22492381	no interaction found
ALOX5AP	rs4445746	none	none	delta waist circumference	protein, percent energy from, after weight loss		both	European	22492381	no interaction found
ALOX5AP	rs4503649	none	none	delta body weight	glycemic index, after weight loss		both	European	22492381	no interaction found
ALOX5AP	rs4503649	none	none	delta body weight	protein, percent energy from, after weight loss		both	European	22492381	no interaction found
ALOX5AP	rs4503649	none	none	delta fat mass	glycemic index, after weight loss		both	European	22492381	no interaction found
ALOX5AP	rs4503649	none	none	delta fat mass	protein, percent energy from, after weight loss		both	European	22492381	no interaction found
ALOX5AP	rs4503649	none	none	delta waist circumference	glycemic index, after weight loss		both	European	22492381	no interaction found
ALOX5AP	rs4503649	none	none	delta waist circumference	protein, percent energy from, after weight loss		both	European	22492381	no interaction found
ALOX5AP	rs4769055	162A>C	none	delta body weight	glycemic index, after weight loss		both	European	22492381	no interaction found
ALOX5AP	rs4769055	162A>C	none	delta body weight	protein, percent energy from, after weight loss		both	European	22492381	no interaction found
ALOX5AP	rs4769055	162A>C	none	delta fat mass	glycemic index, after weight loss		both	European	22492381	no interaction found
ALOX5AP	rs4769055	162A>C	none	delta fat mass	protein, percent energy from, after weight loss		both	European	22492381	no interaction found
ALOX5AP	rs4769055	162A>C	none	delta waist circumference	glycemic index, after weight loss		both	European	22492381	no interaction found
ALOX5AP	rs4769055	162A>C	none	delta waist circumference	protein, percent energy from, after weight loss		both	European	22492381	no interaction found
ALOX5AP	rs4769873	none	none	delta body weight	glycemic index, after weight loss		both	European	22492381	no interaction found
ALOX5AP	rs4769873	none	none	delta body weight	protein, percent energy from, after weight loss		both	European	22492381	no interaction found
ALOX5AP	rs4769873	none	none	delta fat mass	glycemic index, after weight loss		both	European	22492381	no interaction found
ALOX5AP	rs4769873	none	none	delta fat mass	protein, percent energy from, after weight loss		both	European	22492381	no interaction found
ALOX5AP	rs4769873	none	none	delta waist circumference	glycemic index, after weight loss		both	European	22492381	no interaction found
ALOX5AP	rs4769873	none	none	delta waist circumference	protein, percent energy from, after weight loss		both	European	22492381	no interaction found
ALOX5AP	rs4769875	none	none	delta body weight	glycemic index, after weight loss		both	European	22492381	no interaction found
ALOX5AP	rs4769875	none	none	delta body weight	protein, percent energy from, after weight loss		both	European	22492381	no interaction found
ALOX5AP	rs4769875	none	none	delta fat mass	glycemic index, after weight loss		both	European	22492381	no interaction found
ALOX5AP	rs4769875	none	none	delta fat mass	protein, percent energy from, after weight loss		both	European	22492381	no interaction found
ALOX5AP	rs4769875	none	none	delta waist circumference	glycemic index, after weight loss		both	European	22492381	no interaction found
ALOX5AP	rs4769875	none	none	delta waist circumference	protein, percent energy from, after weight loss		both	European	22492381	no interaction found
ALOX5AP	rs9285076	none	none	delta body weight	glycemic index, after weight loss		both	European	22492381	no interaction found
ALOX5AP	rs9285076	none	none	delta body weight	protein, percent energy from, after weight loss		both	European	22492381	no interaction found
ALOX5AP	rs9285076	none	none	delta fat mass	glycemic index, after weight loss		both	European	22492381	no interaction found
ALOX5AP	rs9285076	none	none	delta fat mass	protein, percent energy from, after weight loss		both	European	22492381	no interaction found
ALOX5AP	rs9285076	none	none	delta waist circumference	glycemic index, after weight loss		both	European	22492381	no interaction found
ALOX5AP	rs9285076	none	none	delta waist circumference	protein, percent energy from, after weight loss		both	European	22492381	no interaction found
ALOX5AP	rs9315051	none	none	delta body weight	glycemic index, after weight loss		both	European	22492381	no interaction found
ALOX5AP	rs9315051	none	none	delta body weight	protein, percent energy from, after weight loss		both	European	22492381	no interaction found
ALOX5AP	rs9315051	none	none	delta fat mass	glycemic index, after weight loss		both	European	22492381	no interaction found
ALOX5AP	rs9315051	none	none	delta fat mass	protein, percent energy from, after weight loss		both	European	22492381	no interaction found
ALOX5AP	rs9315051	none	none	delta waist circumference	glycemic index, after weight loss		both	European	22492381	no interaction found
ALOX5AP	rs9315051	none	none	delta waist circumference	protein, percent energy from, after weight loss		both	European	22492381	no interaction found
ALOX5AP	rs9508835	none	none	delta body weight	glycemic index, after weight loss		both	European	22492381	no interaction found
ALOX5AP	rs9508835	none	none	delta body weight	protein, percent energy from, after weight loss		both	European	22492381	no interaction found
ALOX5AP	rs9508835	none	none	delta fat mass	glycemic index, after weight loss		both	European	22492381	no interaction found
ALOX5AP	rs9508835	none	none	delta fat mass	protein, percent energy from, after weight loss		both	European	22492381	no interaction found
ALOX5AP	rs9508835	none	none	delta waist circumference	glycemic index, after weight loss		both	European	22492381	no interaction found
ALOX5AP	rs9508835	none	none	delta waist circumference	protein, percent energy from, after weight loss		both	European	22492381	no interaction found
ALOX5AP	rs9578196	none	none	delta body weight	glycemic index, after weight loss		both	European	22492381	no interaction found
ALOX5AP	rs9578196	none	none	delta body weight	protein, percent energy from, after weight loss		both	European	22492381	no interaction found
ALOX5AP	rs9578196	none	none	delta fat mass	glycemic index, after weight loss		both	European	22492381	no interaction found
ALOX5AP	rs9578196	none	none	delta fat mass	protein, percent energy from, after weight loss		both	European	22492381	no interaction found
ALOX5AP	rs9578196	none	none	delta waist circumference	glycemic index, after weight loss		both	European	22492381	no interaction found
ALOX5AP	rs9578196	none	none	delta waist circumference	protein, percent energy from, after weight loss		both	European	22492381	no interaction found
ALOX5AP	rs9578200	none	none	delta body weight	glycemic index, after weight loss		both	European	22492381	no interaction found
ALOX5AP	rs9578200	none	none	delta body weight	protein, percent energy from, after weight loss		both	European	22492381	no interaction found
ALOX5AP	rs9578200	none	none	delta fat mass	glycemic index, after weight loss		both	European	22492381	no interaction found
ALOX5AP	rs9578200	none	none	delta fat mass	protein, percent energy from, after weight loss		both	European	22492381	no interaction found
ALOX5AP	rs9578200	none	none	delta waist circumference	glycemic index, after weight loss		both	European	22492381	no interaction found
ALOX5AP	rs9578200	none	none	delta waist circumference	protein, percent energy from, after weight loss		both	European	22492381	no interaction found
ALOX5AP	rs9579648	none	none	delta body weight	glycemic index, after weight loss		both	European	22492381	no interaction found
ALOX5AP	rs9579648	none	none	delta body weight	protein, percent energy from, after weight loss		both	European	22492381	no interaction found
ALOX5AP	rs9579648	none	none	delta fat mass	glycemic index, after weight loss		both	European	22492381	no interaction found
ALOX5AP	rs9579648	none	none	delta fat mass	protein, percent energy from, after weight loss		both	European	22492381	no interaction found
ALOX5AP	rs9579648	none	none	delta waist circumference	glycemic index, after weight loss		both	European	22492381	no interaction found
ALOX5AP	rs9579648	none	none	delta waist circumference	protein, percent energy from, after weight loss		both	European	22492381	no interaction found
ALOX5AP	rs9579649	none	none	delta body weight	glycemic index, after weight loss		both	European	22492381	no interaction found
ALOX5AP	rs9579649	none	none	delta body weight	protein, percent energy from, after weight loss		both	European	22492381	no interaction found
ALOX5AP	rs9579649	none	none	delta fat mass	glycemic index, after weight loss		both	European	22492381	no interaction found
ALOX5AP	rs9579649	none	none	delta fat mass	protein, percent energy from, after weight loss		both	European	22492381	no interaction found
ALOX5AP	rs9579649	none	none	delta waist circumference	glycemic index, after weight loss		both	European	22492381	no interaction found
ALOX5AP	rs9579649	none	none	delta waist circumference	protein, percent energy from, after weight loss		both	European	22492381	no interaction found
ALOX5AP	rs9671124	none	none	delta body weight	glycemic index, after weight loss		both	European	22492381	no interaction found
ALOX5AP	rs9671124	none	none	delta body weight	protein, percent energy from, after weight loss		both	European	22492381	no interaction found
ALOX5AP	rs9671124	none	none	delta fat mass	glycemic index, after weight loss		both	European	22492381	no interaction found
ALOX5AP	rs9671124	none	none	delta fat mass	protein, percent energy from, after weight loss		both	European	22492381	no interaction found
ALOX5AP	rs9671124	none	none	delta waist circumference	glycemic index, after weight loss		both	European	22492381	no interaction found
ALOX5AP	rs9671124	none	none	delta waist circumference	protein, percent energy from, after weight loss		both	European	22492381	no interaction found
ANGPTL3	rs1748195	none	C	HDL-C	Vitamin A, serum		both	non-Hispanic Whites	22688886	significant interaction
ANGPTL3	rs1748195	none	none	HDL-C	Vitamin A, serum		both	Mexican Americans (USA)	22688886	no interaction found
ANGPTL3	rs1748195	none	none	HDL-C	Vitamin A, serum		both	non-Hispanic Blacks	22688886	no interaction found
ANGPTL3	rs1748195	none	C	HDL-C	Vitamin E, serum		both	non-Hispanic Whites	22688886	significant interaction
ANGPTL3	rs1748195	none	none	HDL-C	Vitamin E, serum		both	Mexican Americans (USA)	22688886	no interaction found
ANGPTL3	rs1748195	none	none	HDL-C	Vitamin E, serum		both	non-Hispanic Blacks	22688886	no interaction found
ANGPTL3	rs1748195	none	none	LDL-C	Vitamin A, serum		both	Mexican Americans (USA)	22688886	no interaction found
ANGPTL3	rs1748195	none	none	LDL-C	Vitamin A, serum		both	non-Hispanic Blacks	22688886	no interaction found
ANGPTL3	rs1748195	none	none	LDL-C	Vitamin A, serum		both	non-Hispanic Whites	22688886	no interaction found
ANGPTL3	rs1748195	none	none	LDL-C	Vitamin E, serum		both	Mexican Americans (USA)	22688886	no interaction found
ANGPTL3	rs1748195	none	none	LDL-C	Vitamin E, serum		both	non-Hispanic Blacks	22688886	no interaction found
ANGPTL3	rs1748195	none	none	LDL-C	Vitamin E, serum		both	non-Hispanic Whites	22688886	no interaction found
ANGPTL3	rs1748195	none	none	triglyceride	Vitamin A, serum		both	Mexican Americans (USA)	22688886	no interaction found
ANGPTL3	rs1748195	none	none	triglyceride	Vitamin A, serum		both	non-Hispanic Blacks	22688886	no interaction found
ANGPTL3	rs1748195	none	none	triglyceride	Vitamin A, serum		both	non-Hispanic Whites	22688886	no interaction found
ANGPTL3	rs1748195	none	none	triglyceride	Vitamin E, serum		both	Mexican Americans (USA)	22688886	no interaction found
ANGPTL3	rs1748195	none	none	triglyceride	Vitamin E, serum		both	non-Hispanic Blacks	22688886	no interaction found
ANGPTL3	rs1748195	none	none	triglyceride	Vitamin E, serum		both	non-Hispanic Whites	22688886	no interaction found
ANGPTL4	rs1044250	Thr266Met, T266M, Thr228Met, T228M	none	triglyceride	weight-loss intervention		both	United Kingdom	21714923	no interaction found
ANGPTL4	rs116843064	Glu40Lys, E40K	A	HDL-C	carbohydrate, percent energy from	low	male	American (USA), White	18599063	significant interaction
ANGPTL4	rs116843064	Glu40Lys, E40K	none	HDL-C	carbohydrate, percent energy from		female	American (USA), White	18599063	no interaction found
ANGPTL4	rs116843064	Glu40Lys, E40K	none	triglyceride	weight-loss intervention		both	United Kingdom	21714923	no interaction found
ANGPTL4	rs2967605	none	none	HDL-C	Vitamin A, serum		both	Mexican Americans (USA)	22688886	no interaction found
ANGPTL4	rs2967605	none	none	HDL-C	Vitamin A, serum		both	non-Hispanic Blacks	22688886	no interaction found
ANGPTL4	rs2967605	none	none	HDL-C	Vitamin A, serum		both	non-Hispanic Whites	22688886	no interaction found
ANGPTL4	rs2967605	none	none	HDL-C	Vitamin E, serum		both	Mexican Americans (USA)	22688886	no interaction found
ANGPTL4	rs2967605	none	none	HDL-C	Vitamin E, serum		both	non-Hispanic Blacks	22688886	no interaction found
ANGPTL4	rs2967605	none	none	HDL-C	Vitamin E, serum		both	non-Hispanic Whites	22688886	no interaction found
ANGPTL4	rs2967605	none	none	LDL-C	Vitamin A, serum		both	Mexican Americans (USA)	22688886	no interaction found
ANGPTL4	rs2967605	none	none	LDL-C	Vitamin A, serum		both	non-Hispanic Blacks	22688886	no interaction found
ANGPTL4	rs2967605	none	none	LDL-C	Vitamin A, serum		both	non-Hispanic Whites	22688886	no interaction found
ANGPTL4	rs2967605	none	none	LDL-C	Vitamin E, serum		both	Mexican Americans (USA)	22688886	no interaction found
ANGPTL4	rs2967605	none	none	LDL-C	Vitamin E, serum		both	non-Hispanic Blacks	22688886	no interaction found
ANGPTL4	rs2967605	none	none	LDL-C	Vitamin E, serum		both	non-Hispanic Whites	22688886	no interaction found
ANGPTL4	rs2967605	none	none	triglyceride	Vitamin A, serum		both	Mexican Americans (USA)	22688886	no interaction found
ANGPTL4	rs2967605	none	none	triglyceride	Vitamin A, serum		both	non-Hispanic Blacks	22688886	no interaction found
ANGPTL4	rs2967605	none	none	triglyceride	Vitamin A, serum		both	non-Hispanic Whites	22688886	no interaction found
ANGPTL4	rs2967605	none	none	triglyceride	Vitamin E, serum		both	Mexican Americans (USA)	22688886	no interaction found
ANGPTL4	rs2967605	none	none	triglyceride	Vitamin E, serum		both	non-Hispanic Blacks	22688886	no interaction found
ANGPTL4	rs2967605	none	none	triglyceride	Vitamin E, serum		both	non-Hispanic Whites	22688886	no interaction found
APOA1	rs11216158	M3012, -3102A>G	none	blood pressure, diastolic	fat, total, percent energy from		both	Puerto Rican	20674306	no interaction found
APOA1	rs11216158	M3012, -3102A>G	none	blood pressure, systolic	fat, total, percent energy from		both	Puerto Rican	20674306	no interaction found
APOA1	rs11216158	M3012, -3102A>G	none	cholesterol, total	fat, total, percent energy from		both	Puerto Rican	20674306	no interaction found
APOA1	rs11216158	M3012, -3102A>G	none	delta HDL-C	fenofibrate	160 mg/d for 3 wk	both	American (USA), White	19057464	no interaction found
APOA1	rs11216158	M3012, -3102A>G	none	delta triglyceride, fasting	fenofibrate	160 mg/d for 3 wk	both	American (USA), White	19057464	no interaction found
APOA1	rs11216158	M3012, -3102A>G	none	HDL-C	fat, total, percent energy from		both	Puerto Rican	20674306	no interaction found
APOA1	rs11216158	M3012, -3102A>G	none	waist circumference	fat, total, percent energy from		both	Puerto Rican	20674306	no interaction found
APOA1	rs2727784	M2803, -2803G>A	none	blood pressure, diastolic	fat, total, percent energy from		both	Puerto Rican	20674306	no interaction found
APOA1	rs2727784	M2803, -2803G>A	none	blood pressure, systolic	fat, total, percent energy from		both	Puerto Rican	20674306	no interaction found
APOA1	rs2727784	M2803, -2803G>A	none	cholesterol, total	fat, total, percent energy from		both	Puerto Rican	20674306	no interaction found
APOA1	rs2727784	M2803, -2803G>A	none	delta HDL-C	fenofibrate	160 mg/d for 3 wk	both	American (USA), White	19057464	no interaction found
APOA1	rs2727784	M2803, -2803G>A	none	delta triglyceride, fasting	fenofibrate	160 mg/d for 3 wk	both	American (USA), White	19057464	no interaction found
APOA1	rs2727784	M2803, -2803G>A	none	HDL-C	fat, total, percent energy from		both	Puerto Rican	20674306	no interaction found
APOA1	rs2727784	M2803, -2803G>A	none	waist circumference	fat, total, percent energy from		both	Puerto Rican	20674306	no interaction found
APOA1	rs5069	ApoA1 83C>T or 84G>A	C	delta cholesterol, total	cafestol, dietary		both	Dutch	11737237	significant interaction
APOA1	rs5069	ApoA1 83C>T or 84G>A	none	delta cholesterol, total	cholesterol, dietary		both	Dutch	11737237	no interaction found
APOA1	rs5069	ApoA1 83C>T or 84G>A	none	delta cholesterol, total	SFA, percent energy from		both	Dutch	11737237	no interaction found
APOA1	rs5069	ApoA1 83C>T or 84G>A	none	delta cholesterol, total	trans fatty acid, percent energy from		both	Dutch	11737237	no interaction found
APOA1	rs5069	ApoA1 83C>T or 84G>A	T	delta HDL-C	cafestol, dietary		both	Dutch	11737237	significant interaction
APOA1	rs5069	ApoA1 83C>T or 84G>A	none	delta HDL-C	cholesterol, dietary		both	Dutch	11737237	no interaction found
APOA1	rs5069	ApoA1 83C>T or 84G>A	none	delta HDL-C	SFA, percent energy from		both	Dutch	11737237	no interaction found
APOA1	rs5069	ApoA1 83C>T or 84G>A	none	delta HDL-C	trans fatty acid, percent energy from		both	Dutch	11737237	no interaction found
APOA1	rs5069	ApoA1 83C>T or 84G>A	C	delta LDL-C	cafestol, dietary		both	Dutch	11737237	significant interaction
APOA1	rs5069	ApoA1 83C>T or 84G>A	none	delta LDL-C	cholesterol, dietary		both	Dutch	11737237	no interaction found
APOA1	rs5069	ApoA1 83C>T or 84G>A	none	delta LDL-C	SFA, percent energy from		both	Dutch	11737237	no interaction found
APOA1	rs5069	ApoA1 83C>T or 84G>A	none	delta LDL-C	trans fatty acid, percent energy from		both	Dutch	11737237	no interaction found
APOA1	rs5070	84T/C	none	cholesterol, total	fat, total intake		both	Inuk, Nunavik	23021345	no interaction found
APOA1	rs5070	84T/C	none	cholesterol, total	SFA intake		both	Inuk, Nunavik	23021345	no interaction found
APOA1	rs5070	84T/C	C	HDL-C	fat, total intake	high	both	Inuk, Nunavik	23021345	significant interaction
APOA1	rs5070	84T/C	C	HDL-C	SFA intake	high	both	Inuk, Nunavik	23021345	significant interaction
APOA1	rs5070	84T/C	none	LDL-C	fat, total intake		both	Inuk, Nunavik	23021345	no interaction found
APOA1	rs5070	84T/C	none	LDL-C	SFA intake		both	Inuk, Nunavik	23021345	no interaction found
APOA1	rs5070	84T/C	none	triglyceride	fat, total intake		both	Inuk, Nunavik	23021345	no interaction found
APOA1	rs5070	84T/C	none	triglyceride	SFA intake		both	Inuk, Nunavik	23021345	no interaction found
APOA1	rs613808	-2500C>T XmnI	none	blood pressure, diastolic	fat, total, percent energy from		both	Puerto Rican	20674306	no interaction found
APOA1	rs613808	-2500C>T XmnI	none	blood pressure, systolic	fat, total, percent energy from		both	Puerto Rican	20674306	no interaction found
APOA1	rs613808	-2500C>T XmnI	none	cholesterol, total	fat, total, percent energy from		both	Puerto Rican	20674306	no interaction found
APOA1	rs613808	-2500C>T XmnI	none	delta HDL-C	fenofibrate	160 mg/d for 3 wk	both	American (USA), White	19057464	no interaction found
APOA1	rs613808	-2500C>T XmnI	none	delta triglyceride, fasting	fenofibrate	160 mg/d for 3 wk	both	American (USA), White	19057464	no interaction found
APOA1	rs613808	-2500C>T XmnI	none	HDL-C	fat, total, percent energy from		both	Puerto Rican	20674306	no interaction found
APOA1	rs613808	-2500C>T XmnI	A	LDL-C	MUFA, percent energy from	high MUFA diet	male	Spanish	7910273	significant interaction
APOA1	rs613808	-2500C>T XmnI	none	waist circumference	fat, total, percent energy from		both	Puerto Rican	20674306	no interaction found
APOA1	rs670	-75A>G MspI, -75G/A	none	APOA1, plasma	high-fat challenge	65% energy as fat	male	Spanish	12145001	no interaction found
APOA1	rs670	-75A>G MspI, -75G/A	none	APOA1, plasma	PUFA, percent energy from		both	American (USA), White	11756058	no interaction found
APOA1	rs670	-75A>G MspI, -75G/A	A	APOB, plasma	high-fat challenge	65% energy as fat	male	Spanish	12145001	significant interaction
APOA1	rs670	-75A>G MspI, -75G/A	A	APOB, plasma	MUFA, percent energy from	22	male	Spanish	9209175	significant interaction
APOA1	rs670	-75A>G MspI, -75G/A	A	APOB, postprandial	high-fat challenge	65% energy as fat	male	Spanish	12145001	significant interaction
APOA1	rs670	-75A>G MspI, -75G/A	none	blood pressure, diastolic	fat, total, percent energy from		both	Puerto Rican	20674306	no interaction found
APOA1	rs670	-75A>G MspI, -75G/A	none	blood pressure, systolic	fat, total, percent energy from		both	Puerto Rican	20674306	no interaction found
APOA1	rs670	-75A>G MspI, -75G/A	G	BMI	fat, total, percent energy from	greater than 35	both	French	21122859	significant interaction
APOA1	rs670	-75A>G MspI, -75G/A	A	cholesterol, postprandial	high-fat challenge	65% energy as fat	male	Spanish	12145001	significant interaction
APOA1	rs670	-75A>G MspI, -75G/A	none	cholesterol, total	fat, total intake		both	Inuk, Nunavik	23021345	no interaction found
APOA1	rs670	-75A>G MspI, -75G/A	none	cholesterol, total	fat, total, percent energy from		both	Puerto Rican	20674306	no interaction found
APOA1	rs670	-75A>G MspI, -75G/A	A	cholesterol, total	MUFA, percent energy from	22	male	Spanish	9209175	significant interaction
APOA1	rs670	-75A>G MspI, -75G/A	G	cholesterol, total	PUFA, percent energy from	13	female	Spanish	9622280	significant interaction
APOA1	rs670	-75A>G MspI, -75G/A	none	cholesterol, total	SFA intake		both	Inuk, Nunavik	23021345	no interaction found
APOA1	rs670	-75A>G MspI, -75G/A	none	delta HDL-C	fenofibrate	160 mg/d for 3 wk	both	American (USA), White	19057464	no interaction found
APOA1	rs670	-75A>G MspI, -75G/A	G	delta LDL-C	PUFA, percent energy from	13	female	Spanish	9622280	significant interaction
APOA1	rs670	-75A>G MspI, -75G/A	G	delta LDL-C	PUFA, percent energy from	13	male	Spanish	9622280	no interaction found
APOA1	rs670	-75A>G MspI, -75G/A	none	delta triglyceride, fasting	fenofibrate	160 mg/d for 3 wk	both	American (USA), White	19057464	no interaction found
APOA1	rs670	-75A>G MspI, -75G/A	none	HDL-C	fat, total intake		both	Inuk, Nunavik	23021345	no interaction found
APOA1	rs670	-75A>G MspI, -75G/A	none	HDL-C	fat, total, percent energy from		both	Puerto Rican	20674306	no interaction found
APOA1	rs670	-75A>G MspI, -75G/A	none	HDL-C	physical activity	6-mo exercise training	both	American (USA), White	16005460	no interaction found
APOA1	rs670	-75A>G MspI, -75G/A	A	HDL-C	PUFA, percent energy from	less than 4	female	American (USA), White	11756058	significant interaction
APOA1	rs670	-75A>G MspI, -75G/A	none	HDL-C	PUFA, percent energy from		male	American (USA), White	11756058	no interaction found
APOA1	rs670	-75A>G MspI, -75G/A	none	HDL-C	PUFA, percent energy from		both	Brazilian	20091341	no interaction found
APOA1	rs670	-75A>G MspI, -75G/A	none	HDL-C	SFA intake		both	Inuk, Nunavik	23021345	no interaction found
APOA1	rs670	-75A>G MspI, -75G/A	A	HDL-C, large	physical activity	6-mo exercise training	both	American (USA), White	16005460	significant interaction
APOA1	rs670	-75A>G MspI, -75G/A	none	HDL-C, postprandial	high-fat challenge	65% energy as fat	male	Spanish	12145001	no interaction found
APOA1	rs670	-75A>G MspI, -75G/A	A	HDL-C, small	physical activity	6-mo exercise training	both	American (USA), White	16005460	significant interaction
APOA1	rs670	-75A>G MspI, -75G/A	G	insulin resistance (HOMA-IR)	fat, total, percent energy from	greater than 35	both	French	21122859	significant interaction
APOA1	rs670	-75A>G MspI, -75G/A	G	insulin, plasma, fasting	fat, total, percent energy from	greater than 35	both	French	21122859	significant interaction
APOA1	rs670	-75A>G MspI, -75G/A	G	LDL-C	fat, total intake	high	both	Inuk, Nunavik	23021345	significant interaction
APOA1	rs670	-75A>G MspI, -75G/A	none	LDL-C	high-cholesterol diet		male	Finnish	9012635	no interaction found
APOA1	rs670	-75A>G MspI, -75G/A	A	LDL-C	MUFA, percent energy from	22	male	Spanish	9209175	significant interaction
APOA1	rs670	-75A>G MspI, -75G/A	G	LDL-C	SFA intake	high	both	Inuk, Nunavik	23021345	significant interaction
APOA1	rs670	-75A>G MspI, -75G/A	A	LDL-C, postprandial	high-fat challenge	65% energy as fat	male	Spanish	12145001	significant interaction
APOA1	rs670	-75A>G MspI, -75G/A	G	metabolic syndrome	fat, total, percent energy from	greater than 35	both	French	21122859	significant interaction
APOA1	rs670	-75A>G MspI, -75G/A	none	triglyceride	fat, total intake		both	Inuk, Nunavik	23021345	no interaction found
APOA1	rs670	-75A>G MspI, -75G/A	none	triglyceride	SFA intake		both	Inuk, Nunavik	23021345	no interaction found
APOA1	rs670	-75A>G MspI, -75G/A	none	triglyceride, postprandial	high-fat challenge	65% energy as fat	male	Spanish	12145001	no interaction found
APOA1	rs670	-75A>G MspI, -75G/A	none	TRL-APOB-100 large	high-fat challenge	65% energy as fat	male	Spanish	12145001	no interaction found
APOA1	rs670	-75A>G MspI, -75G/A	none	TRL-APOB-100 small	high-fat challenge	65% energy as fat	male	Spanish	12145001	no interaction found
APOA1	rs670	-75A>G MspI, -75G/A	A	TRL-APOB-48 large	high-fat challenge	65% energy as fat	male	Spanish	12145001	significant interaction
APOA1	rs670	-75A>G MspI, -75G/A	none	TRL-APOB-48 small	high-fat challenge	65% energy as fat	male	Spanish	12145001	no interaction found
APOA1	rs670	-75A>G MspI, -75G/A	none	TRL-RP, large	high-fat challenge	65% energy as fat	male	Spanish	12145001	no interaction found
APOA1	rs670	-75A>G MspI, -75G/A	none	TRL-RP, small	high-fat challenge	65% energy as fat	male	Spanish	12145001	no interaction found
APOA1	rs670	-75A>G MspI, -75G/A	A	TRL-TG, large	high-fat challenge	65% energy as fat	male	Spanish	12145001	significant interaction
APOA1	rs670	-75A>G MspI, -75G/A	none	TRL-TG, small	high-fat challenge	65% energy as fat	male	Spanish	12145001	no interaction found
APOA1	rs670	-75A>G MspI, -75G/A	G	waist circumference	fat, total, percent energy from	greater than 31	both	Puerto Rican	20674306	significant interaction
APOA1	rs670	-75A>G MspI, -75G/A	A	waist circumference	fat, total, percent energy from	less than 31	both	Puerto Rican	20674306	significant interaction
APOA2	rs5082	-265T>C	none	APOA1, plasma	high-fat challenge	60% energy as fat	male	Spanish	17709437	no interaction found
APOA2	rs5082	-265T>C	none	APOB, plasma	high-fat challenge	60% energy as fat	male	Spanish	17709437	no interaction found
APOA2	rs5082	-265T>C	none	APOB-100 in chylomicron	high-fat challenge	60% energy as fat	male	Spanish	17709437	no interaction found
APOA2	rs5082	-265T>C	none	APOB-48 in chylomicron	high-fat challenge	60% energy as fat	male	Spanish	17709437	no interaction found
APOA2	rs5082	-265T>C	none	BMI	dairy fat, total		male	American (USA), White	24108135	no interaction found
APOA2	rs5082	-265T>C	none	BMI	dairy fat, total		female	American (USA), White	24108135	no interaction found
APOA2	rs5082	-265T>C	none	BMI	dairy fat, total		male	Puerto Rican	24108135	no interaction found
APOA2	rs5082	-265T>C	none	BMI	dairy fat, total		female	Puerto Rican	24108135	no interaction found
APOA2	rs5082	-265T>C	C	BMI	high-fat dairy food	greater than 0.45 servings/d	female	American (USA), White	24108135	significant interaction
APOA2	rs5082	-265T>C	C	BMI	high-fat dairy food	greater than 1.57 servings/d	male	Puerto Rican	24108135	significant interaction
APOA2	rs5082	-265T>C	none	BMI	high-fat dairy food		male	American (USA), White	24108135	no interaction found
APOA2	rs5082	-265T>C	none	BMI	high-fat dairy food		female	Puerto Rican	24108135	no interaction found
APOA2	rs5082	-265T>C	C	BMI	low-fat dairy food	less than 0.45 servings/d	female	American (USA), White	24108135	significant interaction
APOA2	rs5082	-265T>C	none	BMI	low-fat dairy food		male	American (USA), White	24108135	no interaction found
APOA2	rs5082	-265T>C	none	BMI	low-fat dairy food		male	Puerto Rican	24108135	no interaction found
APOA2	rs5082	-265T>C	none	BMI	low-fat dairy food		female	Puerto Rican	24108135	no interaction found
APOA2	rs5082	-265T>C	C	BMI	SFA intake	greater than 22g/d	female	Spanish	20975728	significant interaction
APOA2	rs5082	-265T>C	none	BMI	SFA intake		both	Chinese and Asian Indians	20975728	no interaction found
APOA2	rs5082	-265T>C	C	BMI	SFA, percent energy from	high	both	American (USA), White	19901143	significant interaction
APOA2	rs5082	-265T>C	C	BMI	SFA, percent energy from	high	both	American (USA), White	19901143	significant interaction
APOA2	rs5082	-265T>C	C	BMI	SFA, percent energy from	high	both	Puerto Rican	19901143	significant interaction
APOA2	rs5082	-265T>C	C	BMI	SFA, percent energy from	high	both	American (USA), White	19901143	significant interaction
APOA2	rs5082	-265T>C	C	BMI	SFA, percent energy from	high	both	American (USA), White	19901143	significant interaction
APOA2	rs5082	-265T>C	C	BMI	SFA, percent energy from	high	both	Puerto Rican	19901143	significant interaction
APOA2	rs5082	-265T>C	none	cholesterol, total	high-fat challenge	60% energy as fat	male	Spanish	17709437	no interaction found
APOA2	rs5082	-265T>C	none	HDL-C	high-fat challenge	60% energy as fat	male	Spanish	17709437	no interaction found
APOA2	rs5082	-265T>C	C	insulin resistance (HOMA-IR)	SFA intake	greater than 22g/d	both	Chinese and Asian Indians	20975728	significant interaction
APOA2	rs5082	-265T>C	C	T2DM	SFA intake	greater than 22g/d	female	Spanish	20975728	significant interaction
APOA2	rs5082	-265T>C	C	T2DM	SFA intake	less than 22 g/d	both	Chinese and Asian Indians	20975728	significant interaction
APOA2	rs5082	-265T>C	T	triglyceride	high-fat challenge	60% energy as fat	male	Spanish	17709437	significant interaction
APOA2	rs5082	-265T>C	T	triglyceride	physical activity	sedentary	male	American (USA)	14650352	significant interaction
APOA2	rs5082	-265T>C	T	TRL-Chol, small	high-fat challenge	60% energy as fat	male	Spanish	17709437	significant interaction
APOA2	rs5082	-265T>C	T	TRL-TG, large	high-fat challenge	60% energy as fat	male	Spanish	17709437	significant interaction
APOA4	rs1263177	APOA4_A5inter	none	delta HDL-C	fenofibrate	160 mg/d for 3 wk	both	American (USA), White	19057464	no interaction found
APOA4	rs1263177	APOA4_A5inter	none	delta triglyceride, fasting	fenofibrate	160 mg/d for 3 wk	both	American (USA), White	19057464	no interaction found
APOA4	rs5090	M35, -35C>G	none	delta HDL-C	fenofibrate	160 mg/d for 3 wk	both	American (USA), White	19057464	no interaction found
APOA4	rs5090	M35, -35C>G	none	delta triglyceride, fasting	fenofibrate	160 mg/d for 3 wk	both	American (USA), White	19057464	no interaction found
APOA4	rs5092	T29T, Thr29Thr	none	delta HDL-C	fenofibrate	160 mg/d for 3 wk	both	American (USA), White	19057464	no interaction found
APOA4	rs5092	T29T, Thr29Thr	none	delta triglyceride, fasting	fenofibrate	160 mg/d for 3 wk	both	American (USA), White	19057464	no interaction found
APOA4	rs5104	Asn147Ser	none	blood pressure, diastolic	fat, total, percent energy from		both	Puerto Rican	20674306	no interaction found
APOA4	rs5104	Asn147Ser	G	blood pressure, systolic	fat, total, percent energy from	less than 31	both	Puerto Rican	20674306	significant interaction
APOA4	rs5104	Asn147Ser	A	blood pressure, systolic	fat, total, percent energy from	greater than 31	both	Puerto Rican	20674306	significant interaction
APOA4	rs5104	Asn147Ser	none	cholesterol, total	fat, total intake		both	Inuk, Nunavik	23021345	no interaction found
APOA4	rs5104	Asn147Ser	none	cholesterol, total	fat, total, percent energy from		both	Puerto Rican	20674306	no interaction found
APOA4	rs5104	Asn147Ser	none	cholesterol, total	SFA intake		both	Inuk, Nunavik	23021345	no interaction found
APOA4	rs5104	Asn147Ser	none	delta HDL-C	fenofibrate	160 mg/d for 3 wk	both	American (USA), White	19057464	no interaction found
APOA4	rs5104	Asn147Ser	G	delta triglyceride, fasting	fenofibrate	160 mg/d for 3 wk	both	American (USA), White	19057464	significant interaction
APOA4	rs5104	Asn147Ser	none	HDL-C	fat, total intake		both	Inuk, Nunavik	23021345	no interaction found
APOA4	rs5104	Asn147Ser	none	HDL-C	fat, total, percent energy from		both	Puerto Rican	20674306	no interaction found
APOA4	rs5104	Asn147Ser	none	HDL-C	SFA intake		both	Inuk, Nunavik	23021345	no interaction found
APOA4	rs5104	Asn147Ser	none	LDL-C	fat, total intake		both	Inuk, Nunavik	23021345	no interaction found
APOA4	rs5104	Asn147Ser	none	LDL-C	SFA intake		both	Inuk, Nunavik	23021345	no interaction found
APOA4	rs5104	Asn147Ser	none	triglyceride	fat, total intake		both	Inuk, Nunavik	23021345	no interaction found
APOA4	rs5104	Asn147Ser	none	triglyceride	SFA intake		both	Inuk, Nunavik	23021345	no interaction found
APOA4	rs5104	Asn147Ser	none	waist circumference	fat, total, percent energy from		both	Puerto Rican	20674306	no interaction found
APOA4	rs5110	Gln380His, Q360H, 1=G/2=T	G	APOA1, plasma	MUFA, percent energy from	22	male	Spanish	9374122	significant interaction
APOA4	rs5110	Gln380His, Q360H, 1=G/2=T	T	APOA1, plasma	NCEP-1 diet		male	Spanish	9374122	significant interaction
APOA4	rs5110	Gln380His, Q360H, 1=G/2=T	T	APOA1, plasma	smoking	any	both	Costa Rican	9194757	significant interaction
APOA4	rs5110	Gln380His, Q360H, 1=G/2=T	none	APOB, plasma	MUFA, percent energy from		male	Spanish	9374122	no interaction found
APOA4	rs5110	Gln380His, Q360H, 1=G/2=T	none	APOB, plasma	NCEP-1 diet		male	Spanish	9374122	no interaction found
APOA4	rs5110	Gln380His, Q360H, 1=G/2=T	G	cholesterol absorption, intestinal	PUFA, percent energy from	13	both	American (USA), White	11108737	significant interaction
APOA4	rs5110	Gln380His, Q360H, 1=G/2=T	none	cholesterol absorption, intestinal	SFA, percent energy from		both	American (USA), White	11108737	no interaction found
APOA4	rs5110	Gln380His, Q360H, 1=G/2=T	none	cholesterol, total	MUFA, percent energy from		male	Spanish	9374122	no interaction found
APOA4	rs5110	Gln380His, Q360H, 1=G/2=T	none	cholesterol, total	NCEP-1 diet		male	Spanish	9374122	no interaction found
APOA4	rs5110	Gln380His, Q360H, 1=G/2=T	T	delta APOB, serum	NCEP-1 diet	3 mo	both	Spanish	9714133	significant interaction
APOA4	rs5110	Gln380His, Q360H, 1=G/2=T	none	delta cholesterol, total	cafestol, dietary		both	Dutch	11737237	no interaction found
APOA4	rs5110	Gln380His, Q360H, 1=G/2=T	none	delta cholesterol, total	cholesterol, dietary		both	Dutch	11737237	no interaction found
APOA4	rs5110	Gln380His, Q360H, 1=G/2=T	none	delta cholesterol, total	low-fat diet	25.9% total energy	both	American (USA), White	8199178	no interaction found
APOA4	rs5110	Gln380His, Q360H, 1=G/2=T	none	delta cholesterol, total	NCEP-1 diet	3 mo	both	Spanish	9714133	no interaction found
APOA4	rs5110	Gln380His, Q360H, 1=G/2=T	G	delta cholesterol, total	SFA, percent energy from		both	Dutch	11737237	significant interaction
APOA4	rs5110	Gln380His, Q360H, 1=G/2=T	none	delta cholesterol, total	trans fatty acid, percent energy from		both	Dutch	11737237	no interaction found
APOA4	rs5110	Gln380His, Q360H, 1=G/2=T	none	delta HDL-C	cafestol, dietary		both	Dutch	11737237	no interaction found
APOA4	rs5110	Gln380His, Q360H, 1=G/2=T	none	delta HDL-C	cholesterol, dietary		both	Dutch	11737237	no interaction found
APOA4	rs5110	Gln380His, Q360H, 1=G/2=T	none	delta HDL-C	low-fat diet	25.9% total energy	both	American (USA), White	8199178	no interaction found
APOA4	rs5110	Gln380His, Q360H, 1=G/2=T	none	delta HDL-C	NCEP-1 diet	3 mo	both	Spanish	9714133	no interaction found
APOA4	rs5110	Gln380His, Q360H, 1=G/2=T	G	delta HDL-C	PUFA, percent energy from	10	both	New Zealand	10729389	significant interaction
APOA4	rs5110	Gln380His, Q360H, 1=G/2=T	none	delta HDL-C	PUFA, percent energy from		both	American (USA), White	11108737	no interaction found
APOA4	rs5110	Gln380His, Q360H, 1=G/2=T	none	delta HDL-C	SFA, percent energy from		both	American (USA), White	11108737	no interaction found
APOA4	rs5110	Gln380His, Q360H, 1=G/2=T	none	delta HDL-C	SFA, percent energy from		both	Dutch	11737237	no interaction found
APOA4	rs5110	Gln380His, Q360H, 1=G/2=T	none	delta HDL-C	trans fatty acid, percent energy from		both	Dutch	11737237	no interaction found
APOA4	rs5110	Gln380His, Q360H, 1=G/2=T	G	delta LDL particle, dense	PUFA, percent energy from	10	both	New Zealand	10729389	significant interaction
APOA4	rs5110	Gln380His, Q360H, 1=G/2=T	none	delta LDL particle, light	PUFA, percent energy from	10	both	New Zealand	10729389	no interaction found
APOA4	rs5110	Gln380His, Q360H, 1=G/2=T	none	delta LDL-C	cafestol, dietary		both	Dutch	11737237	no interaction found
APOA4	rs5110	Gln380His, Q360H, 1=G/2=T	none	delta LDL-C	cholesterol, dietary		both	Dutch	11737237	no interaction found
APOA4	rs5110	Gln380His, Q360H, 1=G/2=T	T	delta LDL-C	low-fat diet	25.9% total energy	male	American (USA), White	8199178	significant interaction
APOA4	rs5110	Gln380His, Q360H, 1=G/2=T	none	delta LDL-C	low-fat diet	25.9% total energy	female	American (USA), White	8199178	no interaction found
APOA4	rs5110	Gln380His, Q360H, 1=G/2=T	T	delta LDL-C	NCEP-1 diet	3 mo	both	Spanish	9714133	significant interaction
APOA4	rs5110	Gln380His, Q360H, 1=G/2=T	none	delta LDL-C	PUFA, percent energy from		both	American (USA), White	11108737	no interaction found
APOA4	rs5110	Gln380His, Q360H, 1=G/2=T	none	delta LDL-C	SFA, percent energy from		both	American (USA), White	11108737	no interaction found
APOA4	rs5110	Gln380His, Q360H, 1=G/2=T	none	delta LDL-C	SFA, percent energy from		both	Dutch	11737237	no interaction found
APOA4	rs5110	Gln380His, Q360H, 1=G/2=T	none	delta LDL-C	trans fatty acid, percent energy from		both	Dutch	11737237	no interaction found
APOA4	rs5110	Gln380His, Q360H, 1=G/2=T	none	delta triglyceride	low-fat diet	25.9% total energy	both	American (USA), White	8199178	no interaction found
APOA4	rs5110	Gln380His, Q360H, 1=G/2=T	none	delta triglyceride	NCEP-1 diet	3 mo	both	Spanish	9714133	no interaction found
APOA4	rs5110	Gln380His, Q360H, 1=G/2=T	none	delta triglyceride	PUFA, percent energy from	10	both	New Zealand	10729389	no interaction found
APOA4	rs5110	Gln380His, Q360H, 1=G/2=T	none	delta VLDL-C	NCEP-1 diet	3 mo	both	Spanish	9714133	no interaction found
APOA4	rs5110	Gln380His, Q360H, 1=G/2=T	none	HDL-C	high-cholesterol diet	1100 g/d	both	American (USA), White	8058077	no interaction found
APOA4	rs5110	Gln380His, Q360H, 1=G/2=T	G	HDL-C	MUFA, percent energy from	22	male	Spanish	9374122	significant interaction
APOA4	rs5110	Gln380His, Q360H, 1=G/2=T	T	HDL-C	NCEP-1 diet		male	Spanish	9374122	significant interaction
APOA4	rs5110	Gln380His, Q360H, 1=G/2=T	T	HDL-C	SFA, percent energy from	high SFA diet	both	Costa Rican	9194757	significant interaction
APOA4	rs5110	Gln380His, Q360H, 1=G/2=T	T	HDL-C	smoking	any	both	Costa Rican	9194757	significant interaction
APOA4	rs5110	Gln380His, Q360H, 1=G/2=T	none	LDL particle size	SFA, percent energy from		both	Costa Rican	9194757	no interaction found
APOA4	rs5110	Gln380His, Q360H, 1=G/2=T	G	LDL-C	high-cholesterol diet	1100 g/d	both	American (USA), White	8058077	significant interaction
APOA4	rs5110	Gln380His, Q360H, 1=G/2=T	none	LDL-C	MUFA, percent energy from		male	Spanish	9374122	no interaction found
APOA4	rs5110	Gln380His, Q360H, 1=G/2=T	none	LDL-C	NCEP-1 diet		male	Spanish	9374122	no interaction found
APOA4	rs5110	Gln380His, Q360H, 1=G/2=T	T	LDL-C	SFA, percent energy from	high SFA diet	both	Costa Rican	9194757	significant interaction
APOA4	rs5110	Gln380His, Q360H, 1=G/2=T	T	LDL-C:HDL-C ratio	SFA, percent energy from	high SFA diet	both	Costa Rican	9194757	significant interaction
APOA4	rs5110	Gln380His, Q360H, 1=G/2=T	G	lipemia, postprandial	fat, total, percent energy from	BMI, high	male	European	9925658	significant interaction
APOA4	rs5110	Gln380His, Q360H, 1=G/2=T	G	lipemia, postprandial	SFA, percent energy from	BMI, high	male	European	9925658	significant interaction
APOA4	rs5110	Gln380His, Q360H, 1=G/2=T	none	triglyceride	high-cholesterol diet	1100 g/d	both	American (USA), White	8058077	no interaction found
APOA4	rs5110	Gln380His, Q360H, 1=G/2=T	none	triglyceride	MUFA, percent energy from		male	Spanish	9374122	no interaction found
APOA4	rs5110	Gln380His, Q360H, 1=G/2=T	none	triglyceride	NCEP-1 diet		male	Spanish	9374122	no interaction found
APOA4	rs675	Ser367Thr, S347T	none	APOA1, plasma	MUFA, percent energy from		male	Spanish	9301632	no interaction found
APOA4	rs675	Ser367Thr, S347T	none	APOA1, plasma	NCEP-1 diet		male	Spanish	9301632	no interaction found
APOA4	rs675	Ser367Thr, S347T	T	APOB, plasma	MUFA, percent energy from	22	male	Spanish	9301632	significant interaction
APOA4	rs675	Ser367Thr, S347T	A	APOB, plasma	NCEP-1 diet		male	Spanish	9301632	significant interaction
APOA4	rs675	Ser367Thr, S347T	none	blood pressure, diastolic	fat, total, percent energy from		both	Puerto Rican	20674306	no interaction found
APOA4	rs675	Ser367Thr, S347T	none	blood pressure, systolic	fat, total, percent energy from		both	Puerto Rican	20674306	no interaction found
APOA4	rs675	Ser367Thr, S347T	none	cholesterol, total	fat, total, percent energy from		both	Puerto Rican	20674306	no interaction found
APOA4	rs675	Ser367Thr, S347T	T	cholesterol, total	MUFA, percent energy from	22	male	Spanish	9301632	significant interaction
APOA4	rs675	Ser367Thr, S347T	A	cholesterol, total	NCEP-1 diet		male	Spanish	9301632	significant interaction
APOA4	rs675	Ser367Thr, S347T	none	delta HDL-C	fenofibrate	160 mg/d for 3 wk	both	American (USA), White	19057464	no interaction found
APOA4	rs675	Ser367Thr, S347T	none	delta LDL particle, dense	PUFA, percent energy from	10	both	New Zealand	10729389	no interaction found
APOA4	rs675	Ser367Thr, S347T	none	delta LDL particle, light	PUFA, percent energy from	10	both	New Zealand	10729389	no interaction found
APOA4	rs675	Ser367Thr, S347T	none	delta triglyceride, fasting	fenofibrate	160 mg/d for 3 wk	both	American (USA), White	19057464	no interaction found
APOA4	rs675	Ser367Thr, S347T	none	HDL-C	fat, total, percent energy from		both	Puerto Rican	20674306	no interaction found
APOA4	rs675	Ser367Thr, S347T	none	HDL-C	MUFA, percent energy from		male	Spanish	9301632	no interaction found
APOA4	rs675	Ser367Thr, S347T	none	HDL-C	NCEP-1 diet		male	Spanish	9301632	no interaction found
APOA4	rs675	Ser367Thr, S347T	none	LDL-C	MUFA, percent energy from		male	Spanish	9301632	no interaction found
APOA4	rs675	Ser367Thr, S347T	A	LDL-C	NCEP-1 diet		male	Spanish	9301632	significant interaction
APOA4	rs675	Ser367Thr, S347T	none	triglyceride	MUFA, percent energy from		male	Spanish	9301632	no interaction found
APOA4	rs675	Ser367Thr, S347T	none	triglyceride	NCEP-1 diet		male	Spanish	9301632	no interaction found
APOA4	rs675	Ser367Thr, S347T	none	triglyceride, postprandial	fat, total, percent energy from		male	European	9925658	no interaction found
APOA4	rs675	Ser367Thr, S347T	none	waist circumference	fat, total, percent energy from		both	Puerto Rican	20674306	no interaction found
APOA5	rs10750097	-904A>G	G	HDL-C	vitamin D, dietary	low in winter	both	American (USA), White	22425169	significant interaction
APOA5	rs2072560	IVS3+476G>A	A	intima-media thickness	BMI	BMI > 30 kg/m2	both	American (USA), White	16474174	significant interaction
APOA5	rs2075291	Gly185Cys, G185C, Cys185Gly, c.553G>T	none	dyslipidemia as triglyceride above 150 mg/dL and HDL below 40 mg/dL	alcohol consumption		both	Japanese	22517333	no interaction found
APOA5	rs2075291	Gly185Cys, G185C, Cys185Gly, c.553G>T	none	dyslipidemia as triglyceride above 150 mg/dL and HDL below 40 mg/dL	carbohydrate, percent energy from		both	Japanese	22517333	no interaction found
APOA5	rs2075291	Gly185Cys, G185C, Cys185Gly, c.553G>T	none	dyslipidemia as triglyceride above 150 mg/dL and HDL below 40 mg/dL	energy intake		both	Japanese	22517333	no interaction found
APOA5	rs2075291	Gly185Cys, G185C, Cys185Gly, c.553G>T	T	dyslipidemia as triglyceride above 150 mg/dL and HDL below 40 mg/dL	fat, total, percent energy from	less than 25	both	Japanese	22517333	significant interaction
APOA5	rs2075291	Gly185Cys, G185C, Cys185Gly, c.553G>T	T	dyslipidemia as triglyceride above 150 mg/dL and HDL below 40 mg/dL	fat, total, percent energy from	greater than 25	both	Japanese	22517333	significant interaction
APOA5	rs2075291	Gly185Cys, G185C, Cys185Gly, c.553G>T	none	dyslipidemia as triglyceride above 150 mg/dL and HDL below 40 mg/dL	smoking		both	Japanese	22517333	no interaction found
APOA5	rs2075291	Gly185Cys, G185C, Cys185Gly, c.553G>T	none	glucose, fasting	alcohol consumption		both	Japanese	22517333	no interaction found
APOA5	rs2075291	Gly185Cys, G185C, Cys185Gly, c.553G>T	none	glucose, fasting	carbohydrate, percent energy from		both	Japanese	22517333	no interaction found
APOA5	rs2075291	Gly185Cys, G185C, Cys185Gly, c.553G>T	none	glucose, fasting	energy intake		both	Japanese	22517333	no interaction found
APOA5	rs2075291	Gly185Cys, G185C, Cys185Gly, c.553G>T	none	glucose, fasting	fat, total, percent energy from		both	Japanese	22517333	no interaction found
APOA5	rs2075291	Gly185Cys, G185C, Cys185Gly, c.553G>T	none	glucose, fasting	smoking		both	Japanese	22517333	no interaction found
APOA5	rs2266788	1259T>C	C	intima-media thickness	BMI	BMI > 30 kg/m2	both	American (USA), White	16474174	significant interaction
APOA5	rs2266789	-12238T>C	C	blood pressure, systolic	oral glucose tolerance test		male	United Kingdom	12697303	significant interaction
APOA5	rs2266789	-12238T>C	C	insulin, AUC	oral glucose tolerance test		male	United Kingdom	12697303	significant interaction
APOA5	rs2266789	-12238T>C	C	insulin, peak	oral glucose tolerance test		male	United Kingdom	12697303	significant interaction
APOA5	rs2266789	-12238T>C	C	waist:hip ratio	oral glucose tolerance test		male	United Kingdom	12697303	significant interaction
APOA5	rs3135506	Ser19Trp, S19W, S16W, S3, 56C>G	G	blood pressure, diastolic	fat, total, percent energy from	less than 31	both	Puerto Rican	19828688	significant interaction
APOA5	rs3135506	Ser19Trp, S19W, S16W, S3, 56C>G	C	blood pressure, diastolic	fat, total, percent energy from	greater than 31	both	Puerto Rican	19828688	significant interaction
APOA5	rs3135506	Ser19Trp, S19W, S16W, S3, 56C>G	none	blood pressure, diastolic	fat, total, percent energy from		both	Puerto Rican	20674306	no interaction found
APOA5	rs3135506	Ser19Trp, S19W, S16W, S3, 56C>G	G	blood pressure, systolic	fat, total, percent energy from	less than 31	both	Puerto Rican	19828688	significant interaction
APOA5	rs3135506	Ser19Trp, S19W, S16W, S3, 56C>G	C	blood pressure, systolic	fat, total, percent energy from	greater than 31	both	Puerto Rican	19828688	significant interaction
APOA5	rs3135506	Ser19Trp, S19W, S16W, S3, 56C>G	G	blood pressure, systolic	fat, total, percent energy from	less than 31	both	Puerto Rican	20674306	significant interaction
APOA5	rs3135506	Ser19Trp, S19W, S16W, S3, 56C>G	C	blood pressure, systolic	fat, total, percent energy from	greater than 31	both	Puerto Rican	20674306	significant interaction
APOA5	rs3135506	Ser19Trp, S19W, S16W, S3, 56C>G	none	BMI	carbohydrate, percent energy from		both	American (USA), White	17211608	no interaction found
APOA5	rs3135506	Ser19Trp, S19W, S16W, S3, 56C>G	none	BMI	fat, total, percent energy from		both	American (USA), White	17211608	no interaction found
APOA5	rs3135506	Ser19Trp, S19W, S16W, S3, 56C>G	none	BMI	protein, percent energy from		both	American (USA), White	17211608	no interaction found
APOA5	rs3135506	Ser19Trp, S19W, S16W, S3, 56C>G	none	cholesterol, total	fat, total, percent energy from		both	Puerto Rican	20674306	no interaction found
APOA5	rs3135506	Ser19Trp, S19W, S16W, S3, 56C>G	G	delta HDL-C	fenofibrate	160 mg/d for 3 wk	both	American (USA), White	19057464	significant interaction
APOA5	rs3135506	Ser19Trp, S19W, S16W, S3, 56C>G	C	delta triglyceride, fasting	fenofibrate	160 mg/d for 3 wk	both	American (USA), White	19057464	significant interaction
APOA5	rs3135506	Ser19Trp, S19W, S16W, S3, 56C>G	none	HDL particle size	fenofibrate	160 mg/d for 3 wk	both	American (USA), White	17431185	no interaction found
APOA5	rs3135506	Ser19Trp, S19W, S16W, S3, 56C>G	none	HDL-C	fat, total, percent energy from		both	Puerto Rican	20674306	no interaction found
APOA5	rs3135506	Ser19Trp, S19W, S16W, S3, 56C>G	C	HDL-C	fenofibrate	160 mg/d for 3 wk	both	American (USA), White	17431185	significant interaction
APOA5	rs3135506	Ser19Trp, S19W, S16W, S3, 56C>G	none	HDL-C	physical activity		female	American (USA), White	21252145	no interaction found
APOA5	rs3135506	Ser19Trp, S19W, S16W, S3, 56C>G	none	HDL-C	PUFA, percent energy from		both	Brazilian	20091341	no interaction found
APOA5	rs3135506	Ser19Trp, S19W, S16W, S3, 56C>G	none	HDL-C	Vitamin A, serum		both	Mexican Americans (USA)	22688886	no interaction found
APOA5	rs3135506	Ser19Trp, S19W, S16W, S3, 56C>G	none	HDL-C	Vitamin A, serum		both	non-Hispanic Blacks	22688886	no interaction found
APOA5	rs3135506	Ser19Trp, S19W, S16W, S3, 56C>G	none	HDL-C	Vitamin A, serum		both	non-Hispanic Whites	22688886	no interaction found
APOA5	rs3135506	Ser19Trp, S19W, S16W, S3, 56C>G	C	HDL-C	vitamin D, dietary	low in winter	both	American (USA), White	22425169	significant interaction
APOA5	rs3135506	Ser19Trp, S19W, S16W, S3, 56C>G	none	HDL-C	Vitamin E, serum		both	Mexican Americans (USA)	22688886	no interaction found
APOA5	rs3135506	Ser19Trp, S19W, S16W, S3, 56C>G	none	HDL-C	Vitamin E, serum		both	non-Hispanic Blacks	22688886	no interaction found
APOA5	rs3135506	Ser19Trp, S19W, S16W, S3, 56C>G	none	HDL-C	Vitamin E, serum		both	non-Hispanic Whites	22688886	no interaction found
APOA5	rs3135506	Ser19Trp, S19W, S16W, S3, 56C>G	none	intima-media thickness	BMI	BMI > 30 kg/m2	both	American (USA), White	16474174	no interaction found
APOA5	rs3135506	Ser19Trp, S19W, S16W, S3, 56C>G	C	LDL particle size	fenofibrate	160 mg/d for 3 wk	both	American (USA), White	17431185	significant interaction
APOA5	rs3135506	Ser19Trp, S19W, S16W, S3, 56C>G	C	LDL-C	fenofibrate	160 mg/d for 3 wk	both	American (USA), White	17431185	significant interaction
APOA5	rs3135506	Ser19Trp, S19W, S16W, S3, 56C>G	none	LDL-C	Vitamin A, serum		both	Mexican Americans (USA)	22688886	no interaction found
APOA5	rs3135506	Ser19Trp, S19W, S16W, S3, 56C>G	none	LDL-C	Vitamin A, serum		both	non-Hispanic Blacks	22688886	no interaction found
APOA5	rs3135506	Ser19Trp, S19W, S16W, S3, 56C>G	none	LDL-C	Vitamin A, serum		both	non-Hispanic Whites	22688886	no interaction found
APOA5	rs3135506	Ser19Trp, S19W, S16W, S3, 56C>G	none	LDL-C	Vitamin E, serum		both	Mexican Americans (USA)	22688886	no interaction found
APOA5	rs3135506	Ser19Trp, S19W, S16W, S3, 56C>G	none	LDL-C	Vitamin E, serum		both	non-Hispanic Blacks	22688886	no interaction found
APOA5	rs3135506	Ser19Trp, S19W, S16W, S3, 56C>G	none	LDL-C	Vitamin E, serum		both	non-Hispanic Whites	22688886	no interaction found
APOA5	rs3135506	Ser19Trp, S19W, S16W, S3, 56C>G	C	triglyceride	fenofibrate	160 mg/d for 3 wk	both	American (USA), White	17431185	significant interaction
APOA5	rs3135506	Ser19Trp, S19W, S16W, S3, 56C>G	none	triglyceride	Vitamin A, serum		both	Mexican Americans (USA)	22688886	no interaction found
APOA5	rs3135506	Ser19Trp, S19W, S16W, S3, 56C>G	none	triglyceride	Vitamin A, serum		both	non-Hispanic Blacks	22688886	no interaction found
APOA5	rs3135506	Ser19Trp, S19W, S16W, S3, 56C>G	none	triglyceride	Vitamin A, serum		both	non-Hispanic Whites	22688886	no interaction found
APOA5	rs3135506	Ser19Trp, S19W, S16W, S3, 56C>G	C	triglyceride	Vitamin E, serum		both	non-Hispanic Blacks	22688886	significant interaction
APOA5	rs3135506	Ser19Trp, S19W, S16W, S3, 56C>G	none	triglyceride	Vitamin E, serum		both	non-Hispanic Whites	22688886	no interaction found
APOA5	rs3135506	Ser19Trp, S19W, S16W, S3, 56C>G	none	triglyceride	Vitamin E, serum		both	Mexican Americans (USA)	22688886	no interaction found
APOA5	rs3135506	Ser19Trp, S19W, S16W, S3, 56C>G	none	VLDL particle size	fenofibrate	160 mg/d for 3 wk	both	American (USA), White	17431185	no interaction found
APOA5	rs3135506	Ser19Trp, S19W, S16W, S3, 56C>G	C	VLDL-C	fenofibrate	160 mg/d for 3 wk	both	American (USA), White	17431185	significant interaction
APOA5	rs3135506	Ser19Trp, S19W, S16W, S3, 56C>G	none	waist circumference	fat, total, percent energy from		both	Puerto Rican	20674306	no interaction found
APOA5	rs651821	-3A>G	none	cholesterol, total	fat, total intake		both	Inuk, Nunavik	23021345	no interaction found
APOA5	rs651821	-3A>G	none	cholesterol, total	SFA intake		both	Inuk, Nunavik	23021345	no interaction found
APOA5	rs651821	-3A>G	none	HDL-C	fat, total intake		both	Inuk, Nunavik	23021345	no interaction found
APOA5	rs651821	-3A>G	none	HDL-C	SFA intake		both	Inuk, Nunavik	23021345	no interaction found
APOA5	rs651821	-3A>G	G	intima-media thickness	BMI	BMI > 30 kg/m2	both	American (USA), White	16474174	significant interaction
APOA5	rs651821	-3A>G	none	LDL-C	fat, total intake		both	Inuk, Nunavik	23021345	no interaction found
APOA5	rs651821	-3A>G	none	LDL-C	SFA intake		both	Inuk, Nunavik	23021345	no interaction found
APOA5	rs651821	-3A>G	none	triglyceride	alcohol consumption		male	Chinese	22171074	no interaction found
APOA5	rs651821	-3A>G	none	triglyceride	fat, total intake		both	Inuk, Nunavik	23021345	no interaction found
APOA5	rs651821	-3A>G	none	triglyceride	SFA intake		both	Inuk, Nunavik	23021345	no interaction found
APOA5	rs662799	-1131T>C, -600T>C, S13	C	8-epi-prostaglandin F2{alpha}, urinary	high-fat challenge	41.4% energy as fat	male	Korean	15447887	significant interaction
APOA5	rs662799	-1131T>C, -600T>C, S13	none	APOA1, plasma	fenofibrate	160 mg/d for 3 wk	both	Spanish	19344899	no interaction found
APOA5	rs662799	-1131T>C, -600T>C, S13	none	APOB, plasma	fenofibrate	160 mg/d for 3 wk	both	Spanish	19344899	no interaction found
APOA5	rs662799	-1131T>C, -600T>C, S13	C	APOB, plasma	high-fat challenge	65% energy as fat	male	Spanish	16386743	no interaction found
APOA5	rs662799	-1131T>C, -600T>C, S13	none	blood pressure, diastolic	fat, total, percent energy from		both	Puerto Rican	20674306	no interaction found
APOA5	rs662799	-1131T>C, -600T>C, S13	none	blood pressure, systolic	fat, total, percent energy from		both	Puerto Rican	20674306	no interaction found
APOA5	rs662799	-1131T>C, -600T>C, S13	none	BMI	carbohydrate intake		both	Spanish	21209257	no interaction found
APOA5	rs662799	-1131T>C, -600T>C, S13	none	BMI	carbohydrate, percent energy from		both	American (USA), White	17211608	no interaction found
APOA5	rs662799	-1131T>C, -600T>C, S13	C	BMI	fat, total intake	low	both	Spanish	21209257	significant interaction
APOA5	rs662799	-1131T>C, -600T>C, S13	none	BMI	fat, total intake	high	both	Spanish	21209257	no interaction found
APOA5	rs662799	-1131T>C, -600T>C, S13	T	BMI	fat, total, percent energy from	greater than 30	both	American (USA), White	17211608	significant interaction
APOA5	rs662799	-1131T>C, -600T>C, S13	C	BMI	fat, total, percent energy from	less than 30	both	American (USA), White	17211608	significant interaction
APOA5	rs662799	-1131T>C, -600T>C, S13	none	BMI	protein intake		both	Spanish	21209257	no interaction found
APOA5	rs662799	-1131T>C, -600T>C, S13	none	BMI	protein, percent energy from		both	American (USA), White	17211608	no interaction found
APOA5	rs662799	-1131T>C, -600T>C, S13	none	cholesterol, total	fat, total intake		both	Inuk, Nunavik	23021345	no interaction found
APOA5	rs662799	-1131T>C, -600T>C, S13	C	cholesterol, total	fat, total, percent energy from	greater than 31	both	Puerto Rican	19828688	significant interaction
APOA5	rs662799	-1131T>C, -600T>C, S13	T	cholesterol, total	fat, total, percent energy from	less than 31	both	Puerto Rican	19828688	significant interaction
APOA5	rs662799	-1131T>C, -600T>C, S13	none	cholesterol, total	fat, total, percent energy from		both	Puerto Rican	20674306	no interaction found
APOA5	rs662799	-1131T>C, -600T>C, S13	none	cholesterol, total	fenofibrate	160 mg/d for 3 wk	both	Spanish	19344899	no interaction found
APOA5	rs662799	-1131T>C, -600T>C, S13	none	cholesterol, total	SFA intake		both	Inuk, Nunavik	23021345	no interaction found
APOA5	rs662799	-1131T>C, -600T>C, S13	C	CRP, plasma	high-fat challenge	41.4% energy as fat	male	Korean	15447887	significant interaction
APOA5	rs662799	-1131T>C, -600T>C, S13	T	delta body weight	low-fat diet	3 mo	male	German	15996212	significant interaction
APOA5	rs662799	-1131T>C, -600T>C, S13	none	delta HDL-C	fenofibrate	160 mg/d for 3 wk	both	American (USA), White	19057464	no interaction found
APOA5	rs662799	-1131T>C, -600T>C, S13	none	delta triglyceride, fasting	fenofibrate	160 mg/d for 3 wk	both	American (USA), White	19057464	no interaction found
APOA5	rs662799	-1131T>C, -600T>C, S13	C	DNA damage, lymphocytes	high-fat challenge	41.4% energy as fat	male	Korean	15447887	significant interaction
APOA5	rs662799	-1131T>C, -600T>C, S13	none	dyslipidemia as triglyceride above 150 mg/dL and HDL below 40 mg/dL	alcohol consumption		both	Japanese	22517333	no interaction found
APOA5	rs662799	-1131T>C, -600T>C, S13	C	dyslipidemia as triglyceride above 150 mg/dL and HDL below 40 mg/dL	carbohydrate, percent energy from	greater than 60	both	Japanese	22517333	significant interaction
APOA5	rs662799	-1131T>C, -600T>C, S13	C	dyslipidemia as triglyceride above 150 mg/dL and HDL below 40 mg/dL	carbohydrate, percent energy from	less than 60	both	Japanese	22517333	significant interaction
APOA5	rs662799	-1131T>C, -600T>C, S13	none	dyslipidemia as triglyceride above 150 mg/dL and HDL below 40 mg/dL	energy intake		both	Japanese	22517333	no interaction found
APOA5	rs662799	-1131T>C, -600T>C, S13	none	dyslipidemia as triglyceride above 150 mg/dL and HDL below 40 mg/dL	fat, total, percent energy from		both	Japanese	22517333	no interaction found
APOA5	rs662799	-1131T>C, -600T>C, S13	none	dyslipidemia as triglyceride above 150 mg/dL and HDL below 40 mg/dL	smoking		both	Japanese	22517333	no interaction found
APOA5	rs662799	-1131T>C, -600T>C, S13	none	fat mass	carbohydrate intake		both	Spanish	21209257	no interaction found
APOA5	rs662799	-1131T>C, -600T>C, S13	none	fat mass	fat, total intake		both	Spanish	21209257	no interaction found
APOA5	rs662799	-1131T>C, -600T>C, S13	none	fat mass	protein intake		both	Spanish	21209257	no interaction found
APOA5	rs662799	-1131T>C, -600T>C, S13	none	glucose, fasting	alcohol consumption		both	Japanese	22517333	no interaction found
APOA5	rs662799	-1131T>C, -600T>C, S13	none	glucose, fasting	carbohydrate, percent energy from		both	Japanese	22517333	no interaction found
APOA5	rs662799	-1131T>C, -600T>C, S13	none	glucose, fasting	energy intake		both	Japanese	22517333	no interaction found
APOA5	rs662799	-1131T>C, -600T>C, S13	none	glucose, fasting	fat, total, percent energy from		both	Japanese	22517333	no interaction found
APOA5	rs662799	-1131T>C, -600T>C, S13	none	glucose, fasting	smoking		both	Japanese	22517333	no interaction found
APOA5	rs662799	-1131T>C, -600T>C, S13	none	HDL particle size	fenofibrate	160 mg/d for 3 wk	both	American (USA), White	17431185	no interaction found
APOA5	rs662799	-1131T>C, -600T>C, S13	none	HDL-C	fat, total intake		both	Inuk, Nunavik	23021345	no interaction found
APOA5	rs662799	-1131T>C, -600T>C, S13	none	HDL-C	fat, total, percent energy from		both	Puerto Rican	20674306	no interaction found
APOA5	rs662799	-1131T>C, -600T>C, S13	none	HDL-C	fenofibrate	160 mg/d for 3 wk	both	American (USA), White	17431185	no interaction found
APOA5	rs662799	-1131T>C, -600T>C, S13	none	HDL-C	fenofibrate	160 mg/d for 3 wk	both	Spanish	19344899	no interaction found
APOA5	rs662799	-1131T>C, -600T>C, S13	C	HDL-C	high-fat challenge	65% energy as fat	male	Spanish	16386743	no interaction found
APOA5	rs662799	-1131T>C, -600T>C, S13	none	HDL-C	SFA intake		both	Inuk, Nunavik	23021345	no interaction found
APOA5	rs662799	-1131T>C, -600T>C, S13	none	hip circumference	carbohydrate intake		both	Spanish	21209257	no interaction found
APOA5	rs662799	-1131T>C, -600T>C, S13	C	hip circumference	fat, total intake	low	both	Spanish	21209257	significant interaction
APOA5	rs662799	-1131T>C, -600T>C, S13	none	hip circumference	fat, total intake	high	both	Spanish	21209257	no interaction found
APOA5	rs662799	-1131T>C, -600T>C, S13	none	hip circumference	protein intake		both	Spanish	21209257	no interaction found
APOA5	rs662799	-1131T>C, -600T>C, S13	C	intima-media thickness	BMI	BMI > 30 kg/m2	both	American (USA), White	16474174	significant interaction
APOA5	rs662799	-1131T>C, -600T>C, S13	none	LDL particle size	fat, total, percent energy from		both	American (USA), White	16636175	no interaction found
APOA5	rs662799	-1131T>C, -600T>C, S13	none	LDL particle size	fenofibrate	160 mg/d for 3 wk	both	American (USA), White	17431185	no interaction found
APOA5	rs662799	-1131T>C, -600T>C, S13	none	LDL particle size	MUFA, percent energy from		both	American (USA), White	16636175	no interaction found
APOA5	rs662799	-1131T>C, -600T>C, S13	none	LDL particle size	SFA, percent energy from		both	American (USA), White	16636175	no interaction found
APOA5	rs662799	-1131T>C, -600T>C, S13	C	LDL, dense	high-fat challenge	41.4% energy as fat	male	Korean	15447887	significant interaction
APOA5	rs662799	-1131T>C, -600T>C, S13	none	LDL-C	fat, total intake		both	Inuk, Nunavik	23021345	no interaction found
APOA5	rs662799	-1131T>C, -600T>C, S13	C	LDL-C	high-fat challenge	65% energy as fat	male	Spanish	16386743	no interaction found
APOA5	rs662799	-1131T>C, -600T>C, S13	none	LDL-C	SFA intake		both	Inuk, Nunavik	23021345	no interaction found
APOA5	rs662799	-1131T>C, -600T>C, S13	none	triglyceride	carbohydrate intake		both	Spanish	21209257	no interaction found
APOA5	rs662799	-1131T>C, -600T>C, S13	none	triglyceride	fat, total intake		female	Brazilian	19915960	no interaction found
APOA5	rs662799	-1131T>C, -600T>C, S13	C	triglyceride	fat, total intake	low	both	Spanish	21209257	significant interaction
APOA5	rs662799	-1131T>C, -600T>C, S13	none	triglyceride	fat, total intake	high	both	Spanish	21209257	no interaction found
APOA5	rs662799	-1131T>C, -600T>C, S13	none	triglyceride	fat, total intake		both	Inuk, Nunavik	23021345	no interaction found
APOA5	rs662799	-1131T>C, -600T>C, S13	none	triglyceride	fat, total, percent energy from		both	American (USA), White	16636175	no interaction found
APOA5	rs662799	-1131T>C, -600T>C, S13	C	triglyceride	fat, total, percent energy from	greater than 31	both	Puerto Rican	19828688	significant interaction
APOA5	rs662799	-1131T>C, -600T>C, S13	none	triglyceride	fat, total, percent energy from	less than 31	both	Puerto Rican	19828688	no interaction found
APOA5	rs662799	-1131T>C, -600T>C, S13	none	triglyceride	fenofibrate	160 mg/d for 3 wk	both	American (USA), White	17431185	no interaction found
APOA5	rs662799	-1131T>C, -600T>C, S13	T	triglyceride	fenofibrate	160 mg/d for 3 wk	both	Spanish	19344899	significant interaction
APOA5	rs662799	-1131T>C, -600T>C, S13	C	triglyceride	high-fat challenge	65% energy as fat	male	Spanish	16386743	significant interaction
APOA5	rs662799	-1131T>C, -600T>C, S13	none	triglyceride	MUFA, percent energy from		both	American (USA), White	16636175	no interaction found
APOA5	rs662799	-1131T>C, -600T>C, S13	none	triglyceride	protein intake		both	Spanish	21209257	no interaction found
APOA5	rs662799	-1131T>C, -600T>C, S13	C	triglyceride	PUFA, N-6, percent energy from	greater than 5.1	both	American (USA), White	16636175	significant interaction
APOA5	rs662799	-1131T>C, -600T>C, S13	C	triglyceride	PUFA, percent energy from	greater than 6	both	American (USA), White	16636175	significant interaction
APOA5	rs662799	-1131T>C, -600T>C, S13	none	triglyceride	PUFA:SFA ratio		female	Brazilian	19915960	no interaction found
APOA5	rs662799	-1131T>C, -600T>C, S13	none	triglyceride	SFA intake		both	Inuk, Nunavik	23021345	no interaction found
APOA5	rs662799	-1131T>C, -600T>C, S13	none	triglyceride	SFA, percent energy from		both	American (USA), White	16636175	no interaction found
APOA5	rs662799	-1131T>C, -600T>C, S13	C	triglyceride in chylomicron, postprandial	high-fat challenge	41.4% energy as fat	male	Korean	15447887	significant interaction
APOA5	rs662799	-1131T>C, -600T>C, S13	C	triglyceride in VLDL	high-fat challenge	41.4% energy as fat	male	Korean	15447887	significant interaction
APOA5	rs662799	-1131T>C, -600T>C, S13	C	TRL-APOB-100 large	high-fat challenge	65% energy as fat	male	Spanish	16386743	no interaction found
APOA5	rs662799	-1131T>C, -600T>C, S13	C	TRL-APOB-100 small	high-fat challenge	65% energy as fat	male	Spanish	16386743	significant interaction
APOA5	rs662799	-1131T>C, -600T>C, S13	C	TRL-APOB-48 large	high-fat challenge	65% energy as fat	male	Spanish	16386743	no interaction found
APOA5	rs662799	-1131T>C, -600T>C, S13	C	TRL-APOB-48 small	high-fat challenge	65% energy as fat	male	Spanish	16386743	no interaction found
APOA5	rs662799	-1131T>C, -600T>C, S13	C	TRL-Chol, large	high-fat challenge	65% energy as fat	male	Spanish	16386743	significant interaction
APOA5	rs662799	-1131T>C, -600T>C, S13	C	TRL-Chol, small	high-fat challenge	65% energy as fat	male	Spanish	16386743	significant interaction
APOA5	rs662799	-1131T>C, -600T>C, S13	none	TRL-cholesterol	fat, total, percent energy from		both	American (USA), White	16636175	no interaction found
APOA5	rs662799	-1131T>C, -600T>C, S13	none	TRL-cholesterol	MUFA, percent energy from		both	American (USA), White	16636175	no interaction found
APOA5	rs662799	-1131T>C, -600T>C, S13	none	TRL-cholesterol	SFA, percent energy from		both	American (USA), White	16636175	no interaction found
APOA5	rs662799	-1131T>C, -600T>C, S13	C	TRL-RP, large	high-fat challenge	65% energy as fat	male	Spanish	16386743	no interaction found
APOA5	rs662799	-1131T>C, -600T>C, S13	C	TRL-RP, small	high-fat challenge	65% energy as fat	male	Spanish	16386743	significant interaction
APOA5	rs662799	-1131T>C, -600T>C, S13	none	TRL-TG	fat, total, percent energy from		both	American (USA), White	16636175	no interaction found
APOA5	rs662799	-1131T>C, -600T>C, S13	none	TRL-TG	MUFA, percent energy from		both	American (USA), White	16636175	no interaction found
APOA5	rs662799	-1131T>C, -600T>C, S13	C	TRL-TG	PUFA, N-6, percent energy from	greater than 5.1	both	American (USA), White	16636175	significant interaction
APOA5	rs662799	-1131T>C, -600T>C, S13	C	TRL-TG	PUFA, percent energy from	greater than 6	both	American (USA), White	16636175	significant interaction
APOA5	rs662799	-1131T>C, -600T>C, S13	none	TRL-TG	SFA, percent energy from		both	American (USA), White	16636175	no interaction found
APOA5	rs662799	-1131T>C, -600T>C, S13	C	TRL-TG, large	high-fat challenge	65% energy as fat	male	Spanish	16386743	significant interaction
APOA5	rs662799	-1131T>C, -600T>C, S13	C	TRL-TG, small	high-fat challenge	65% energy as fat	male	Spanish	16386743	no interaction found
APOA5	rs662799	-1131T>C, -600T>C, S13	none	VLDL	carbohydrate intake		both	Spanish	21209257	no interaction found
APOA5	rs662799	-1131T>C, -600T>C, S13	C	VLDL	fat, total intake	low	both	Spanish	21209257	significant interaction
APOA5	rs662799	-1131T>C, -600T>C, S13	none	VLDL	fat, total intake	high	both	Spanish	21209257	no interaction found
APOA5	rs662799	-1131T>C, -600T>C, S13	none	VLDL	protein intake		both	Spanish	21209257	no interaction found
APOA5	rs662799	-1131T>C, -600T>C, S13	none	VLDL particle size	fat, total, percent energy from		both	American (USA), White	16636175	no interaction found
APOA5	rs662799	-1131T>C, -600T>C, S13	none	VLDL particle size	fenofibrate	160 mg/d for 3 wk	both	American (USA), White	17431185	no interaction found
APOA5	rs662799	-1131T>C, -600T>C, S13	none	VLDL particle size	MUFA, percent energy from		both	American (USA), White	16636175	no interaction found
APOA5	rs662799	-1131T>C, -600T>C, S13	none	VLDL particle size	SFA, percent energy from		both	American (USA), White	16636175	no interaction found
APOA5	rs662799	-1131T>C, -600T>C, S13	none	waist circumference	carbohydrate intake		both	Spanish	21209257	no interaction found
APOA5	rs662799	-1131T>C, -600T>C, S13	C	waist circumference	fat, total intake	low	both	Spanish	21209257	significant interaction
APOA5	rs662799	-1131T>C, -600T>C, S13	none	waist circumference	fat, total intake	high	both	Spanish	21209257	no interaction found
APOA5	rs662799	-1131T>C, -600T>C, S13	none	waist circumference	fat, total, percent energy from		both	Puerto Rican	20674306	no interaction found
APOA5	rs662799	-1131T>C, -600T>C, S13	none	waist circumference	protein intake		both	Spanish	21209257	no interaction found
APOA5	rs964184	none	C	delta cholesterol, total	low-fat diet	20% energy, 2 y	both	American (USA)	22914552	significant interaction
APOA5	rs964184	none	unknown	delta HDL-C	fenofibrate	160 mg/d for 3 wk	both	American (USA), White	23119086	significant interaction
APOA5	rs964184	none	unknown	delta HDL-C	fenofibrate	160 mg/d for 3 wk	both	American (USA), Hispanic	23119086	significant interaction
APOA5	rs964184	none	C	delta HDL-C	high-fat diet	40% energy, 2 y	both	American (USA)	22914552	significant interaction
APOA5	rs964184	none	C	delta LDL-C	low-fat diet	20% energy, 2 y	both	American (USA)	22914552	significant interaction
APOA5	rs964184	none	unknown	delta triglyceride, fasting	fenofibrate	160 mg/d for 3 wk	both	American (USA), White	23119086	significant interaction
APOA5	rs964184	none	unknown	delta triglyceride, fasting	fenofibrate	160 mg/d for 3 wk	both	American (USA), Hispanic	23119086	significant interaction
APOA5	rs964184	none	none	HDL-C	alcohol consumption		both	Swiss	20430392	no interaction found
APOB	rs1042031	Glu4181Lys, E4154K, ApoB EcoRI	none	delta cholesterol, total	cafestol, dietary		both	Dutch	11737237	no interaction found
APOB	rs1042031	Glu4181Lys, E4154K, ApoB EcoRI	none	delta cholesterol, total	cholesterol, dietary		both	Dutch	11737237	no interaction found
APOB	rs1042031	Glu4181Lys, E4154K, ApoB EcoRI	none	delta cholesterol, total	SFA, percent energy from		both	Dutch	11737237	no interaction found
APOB	rs1042031	Glu4181Lys, E4154K, ApoB EcoRI	none	delta cholesterol, total	trans fatty acid, percent energy from		both	Dutch	11737237	no interaction found
APOB	rs1042031	Glu4181Lys, E4154K, ApoB EcoRI	none	delta HDL-C	cafestol, dietary		both	Dutch	11737237	no interaction found
APOB	rs1042031	Glu4181Lys, E4154K, ApoB EcoRI	none	delta HDL-C	cholesterol, dietary		both	Dutch	11737237	no interaction found
APOB	rs1042031	Glu4181Lys, E4154K, ApoB EcoRI	none	delta HDL-C	SFA, percent energy from		both	Dutch	11737237	no interaction found
APOB	rs1042031	Glu4181Lys, E4154K, ApoB EcoRI	none	delta HDL-C	trans fatty acid, percent energy from		both	Dutch	11737237	no interaction found
APOB	rs1042031	Glu4181Lys, E4154K, ApoB EcoRI	none	delta LDL-C	cafestol, dietary		both	Dutch	11737237	no interaction found
APOB	rs1042031	Glu4181Lys, E4154K, ApoB EcoRI	none	delta LDL-C	cholesterol, dietary		both	Dutch	11737237	no interaction found
APOB	rs1042031	Glu4181Lys, E4154K, ApoB EcoRI	G	delta LDL-C	SFA, percent energy from		both	Dutch	11737237	significant interaction
APOB	rs1042031	Glu4181Lys, E4154K, ApoB EcoRI	none	delta LDL-C	trans fatty acid, percent energy from		both	Dutch	11737237	no interaction found
APOB	rs1042031	Glu4181Lys, E4154K, ApoB EcoRI	none	LDL-C	high-cholesterol diet		male	Finnish	9012635	no interaction found
APOB	rs1042031	Glu4181Lys, E4154K, ApoB EcoRI	none	triglyceride	fenofibrate	160 mg/d for 3 wk	both	American (USA), White	20724655	no interaction found
APOB	rs1042034	Ser4338Asn	A	cholesterol, total	cholesterol, dietary	low	both	American (USA), White	23482652	significant interaction
APOB	rs1042034	Ser4338Asn	G	cholesterol, total	cholesterol, dietary	high	both	American (USA), White	23482652	significant interaction
APOB	rs1042034	Ser4338Asn	none	HDL-C	physical activity		female	American (USA), White	21252145	no interaction found
APOB	rs1367117	none	none	cholesterol, total	cholesterol, dietary		both	American (USA), White	23482652	no interaction found
APOB	rs1801701, rs61744151	Arg3638Gln, R3611Q, ApoB MspI	none	LDL-C	high-cholesterol diet		male	Finnish	9012635	no interaction found
APOB	rs512535	none	G	BMI	fat, total, percent energy from	greater than 35	both	French	21122859	significant interaction
APOB	rs512535	none	G	insulin resistance (HOMA-IR)	fat, total, percent energy from	greater than 35	both	French	21122859	significant interaction
APOB	rs512535	none	G	insulin, plasma, fasting	fat, total, percent energy from	greater than 35	both	French	21122859	significant interaction
APOB	rs512535	none	G	metabolic syndrome	fat, total, percent energy from	greater than 35	both	French	21122859	significant interaction
APOB	rs673548	none	none	HDL-C	physical activity		female	American (USA), White	21252145	no interaction found
APOB	rs676210	Pro2739Leu	none	HDL-C	physical activity		female	American (USA), White	21252145	no interaction found
APOB	rs676210	Pro2739Leu	C	triglyceride	fenofibrate	160 mg/d for 3 wk	both	American (USA), White	20724655	significant interaction
APOB	rs693	Thr2515Thr, ApoB XbaI	T	cholesterol, total	fat, total intake	high	both	Inuk, Nunavik	23021345	significant interaction
APOB	rs693	Thr2515Thr, ApoB XbaI	T	cholesterol, total	SFA intake	high	both	Inuk, Nunavik	23021345	significant interaction
APOB	rs693	Thr2515Thr, ApoB XbaI	none	delta LDL-C	atorvastatin		both	Brazilian	23247049	no interaction found
APOB	rs693	Thr2515Thr, ApoB XbaI	none	HDL-C	fat, total intake		both	Inuk, Nunavik	23021345	no interaction found
APOB	rs693	Thr2515Thr, ApoB XbaI	none	HDL-C	SFA intake		both	Inuk, Nunavik	23021345	no interaction found
APOB	rs693	Thr2515Thr, ApoB XbaI	none	HDL-C	vitamin D, dietary		both	American (USA), White	22425169	no interaction found
APOB	rs693	Thr2515Thr, ApoB XbaI	T	LDL-C	fat, total intake	high	both	Inuk, Nunavik	23021345	significant interaction
APOB	rs693	Thr2515Thr, ApoB XbaI	none	LDL-C	high-cholesterol diet		male	Finnish	9012635	no interaction found
APOB	rs693	Thr2515Thr, ApoB XbaI	T	LDL-C	SFA intake	high	both	Inuk, Nunavik	23021345	significant interaction
APOB	rs693	Thr2515Thr, ApoB XbaI	T	LDL-C	Vitamin E, serum		both	non-Hispanic Whites	22688886	significant interaction
APOB	rs693	Thr2515Thr, ApoB XbaI	T	LDL-C	Vitamin E, serum		both	Mexican Americans (USA)	22688886	significant interaction
APOB	rs693	Thr2515Thr, ApoB XbaI	none	triglyceride	fat, total intake		both	Inuk, Nunavik	23021345	no interaction found
APOB	rs693	Thr2515Thr, ApoB XbaI	none	triglyceride	fenofibrate	160 mg/d for 3 wk	both	American (USA), White	20724655	no interaction found
APOB	rs693	Thr2515Thr, ApoB XbaI	none	triglyceride	SFA intake		both	Inuk, Nunavik	23021345	no interaction found
APOB	rs693	Thr2515Thr, ApoB XbaI	T	triglyceride	Vitamin A, serum		both	non-Hispanic Whites	22688886	significant interaction
APOB	rs693	Thr2515Thr, ApoB XbaI	T	triglyceride	Vitamin E, serum		both	non-Hispanic Whites	22688886	significant interaction
APOB	rs754523	none	none	HDL-C	Vitamin A, serum		both	Mexican Americans (USA)	22688886	no interaction found
APOB	rs754523	none	none	HDL-C	Vitamin A, serum		both	non-Hispanic Blacks	22688886	no interaction found
APOB	rs754523	none	none	HDL-C	Vitamin A, serum		both	non-Hispanic Whites	22688886	no interaction found
APOB	rs754523	none	none	HDL-C	Vitamin A, serum		both	Mexican Americans (USA)	22688886	no interaction found
APOB	rs754523	none	none	HDL-C	Vitamin A, serum		both	non-Hispanic Blacks	22688886	no interaction found
APOB	rs754523	none	none	HDL-C	Vitamin A, serum		both	non-Hispanic Whites	22688886	no interaction found
APOB	rs754523	none	none	HDL-C	Vitamin E, serum		both	Mexican Americans (USA)	22688886	no interaction found
APOB	rs754523	none	none	HDL-C	Vitamin E, serum		both	non-Hispanic Blacks	22688886	no interaction found
APOB	rs754523	none	none	HDL-C	Vitamin E, serum		both	non-Hispanic Whites	22688886	no interaction found
APOB	rs754523	none	none	HDL-C	Vitamin E, serum		both	Mexican Americans (USA)	22688886	no interaction found
APOB	rs754523	none	none	HDL-C	Vitamin E, serum		both	non-Hispanic Blacks	22688886	no interaction found
APOB	rs754523	none	none	HDL-C	Vitamin E, serum		both	non-Hispanic Whites	22688886	no interaction found
APOB	rs754523	none	none	LDL-C	Vitamin A, serum		both	Mexican Americans (USA)	22688886	no interaction found
APOB	rs754523	none	none	LDL-C	Vitamin A, serum		both	non-Hispanic Blacks	22688886	no interaction found
APOB	rs754523	none	none	LDL-C	Vitamin A, serum		both	non-Hispanic Whites	22688886	no interaction found
APOB	rs754523	none	none	LDL-C	Vitamin A, serum		both	Mexican Americans (USA)	22688886	no interaction found
APOB	rs754523	none	none	LDL-C	Vitamin A, serum		both	non-Hispanic Blacks	22688886	no interaction found
APOB	rs754523	none	none	LDL-C	Vitamin A, serum		both	non-Hispanic Whites	22688886	no interaction found
APOB	rs754523	none	none	LDL-C	Vitamin E, serum		both	Mexican Americans (USA)	22688886	no interaction found
APOB	rs754523	none	none	LDL-C	Vitamin E, serum		both	non-Hispanic Blacks	22688886	no interaction found
APOB	rs754523	none	none	LDL-C	Vitamin E, serum		both	non-Hispanic Whites	22688886	no interaction found
APOB	rs754523	none	none	LDL-C	Vitamin E, serum		both	non-Hispanic Blacks	22688886	no interaction found
APOB	rs754523	none	none	triglyceride	Vitamin A, serum		both	Mexican Americans (USA)	22688886	no interaction found
APOB	rs754523	none	none	triglyceride	Vitamin A, serum		both	non-Hispanic Blacks	22688886	no interaction found
APOB	rs754523	none	none	triglyceride	Vitamin A, serum		both	non-Hispanic Whites	22688886	no interaction found
APOB	rs754523	none	none	triglyceride	Vitamin A, serum		both	Mexican Americans (USA)	22688886	no interaction found
APOB	rs754523	none	none	triglyceride	Vitamin A, serum		both	non-Hispanic Blacks	22688886	no interaction found
APOB	rs754523	none	none	triglyceride	Vitamin E, serum		both	Mexican Americans (USA)	22688886	no interaction found
APOB	rs754523	none	none	triglyceride	Vitamin E, serum		both	non-Hispanic Blacks	22688886	no interaction found
APOB	rs754523	none	none	triglyceride	Vitamin E, serum		both	non-Hispanic Whites	22688886	no interaction found
APOB	rs754523	none	none	triglyceride	Vitamin E, serum		both	Mexican Americans (USA)	22688886	no interaction found
APOB	rs754523	none	none	triglyceride	Vitamin E, serum		both	non-Hispanic Blacks	22688886	no interaction found
APOB	rs934197	ApoB Pro, -516C>T	none	triglyceride	fenofibrate	160 mg/d for 3 wk	both	American (USA), White	20724655	no interaction found
APOB	rs934197	ApoB Pro, -516C>T	T	triglyceride	high-fat challenge	60% energy as fat	both	Spanish	17393220	significant interaction
APOB	rs934197	ApoB Pro, -516C>T	none	TRL-APOB-100 large	high-fat challenge	60% energy as fat	both	Spanish	17393220	no interaction found
APOB	rs934197	ApoB Pro, -516C>T	none	TRL-APOB-100 small	high-fat challenge	60% energy as fat	both	Spanish	17393220	no interaction found
APOB	rs934197	ApoB Pro, -516C>T	none	TRL-APOB-48 large	high-fat challenge	60% energy as fat	both	Spanish	17393220	no interaction found
APOB	rs934197	ApoB Pro, -516C>T	none	TRL-APOB-48 small	high-fat challenge	60% energy as fat	both	Spanish	17393220	no interaction found
APOB	rs934197	ApoB Pro, -516C>T	none	TRL-RP, large	high-fat challenge	60% energy as fat	both	Spanish	17393220	no interaction found
APOB	rs934197	ApoB Pro, -516C>T	none	TRL-RP, small	high-fat challenge	60% energy as fat	both	Spanish	17393220	no interaction found
APOB	rs934197	ApoB Pro, -516C>T	T	TRL-TG, small	high-fat challenge	60% energy as fat	both	Spanish	17393220	significant interaction
APOB	unknown	signal peptide indel	none	delta LDL particle, dense	PUFA, percent energy from	10	both	New Zealand	10729389	no interaction found
APOB	unknown	signal peptide indel	none	delta LDL particle, light	PUFA, percent energy from	10	both	New Zealand	10729389	no interaction found
APOC1	rs4420638	none	none	HDL-C	vitamin D, dietary		both	American (USA), White	22425169	no interaction found
APOC3	rs11568823	-625T>del	del	cholesterol, total	SFA, percent energy from	high	both	Costa Rican	14612212	significant interaction
APOC3	rs11568823	-625T>del	del	LDL-C	SFA, percent energy from	high	both	Costa Rican	14612212	significant interaction
APOC3	rs2542051	-2854T>G	none	blood pressure, diastolic	fat, total, percent energy from		both	Puerto Rican	20674306	no interaction found
APOC3	rs2542051	-2854T>G	none	blood pressure, systolic	fat, total, percent energy from		both	Puerto Rican	20674306	no interaction found
APOC3	rs2542051	-2854T>G	none	cholesterol, total	fat, total, percent energy from		both	Puerto Rican	20674306	no interaction found
APOC3	rs2542051	-2854T>G	none	cholesterol, total	high-fat challenge		male	Korean	14517726	no interaction found
APOC3	rs2542051	-2854T>G	none	delta HDL-C	fenofibrate	160 mg/d for 3 wk	both	American (USA), White	19057464	no interaction found
APOC3	rs2542051	-2854T>G	none	delta triglyceride, fasting	fenofibrate	160 mg/d for 3 wk	both	American (USA), White	19057464	no interaction found
APOC3	rs2542051	-2854T>G	none	glucose, plasma	high-fat challenge		male	Korean	14517726	no interaction found
APOC3	rs2542051	-2854T>G	none	HDL-C	fat, total, percent energy from		both	Puerto Rican	20674306	no interaction found
APOC3	rs2542051	-2854T>G	none	HDL-C	high-fat challenge		male	Korean	14517726	no interaction found
APOC3	rs2542051	-2854T>G	none	insulin, plasma, fasting	high-fat challenge		male	Korean	14517726	no interaction found
APOC3	rs2542051	-2854T>G	none	LDL-C	high-fat challenge		male	Korean	14517726	no interaction found
APOC3	rs2542051	-2854T>G	C	triglyceride	high-fat challenge		male	Korean	14517726	significant interaction
APOC3	rs2542051	-2854T>G	none	waist circumference	fat, total, percent energy from		both	Puerto Rican	20674306	no interaction found
APOC3	rs2542052	M640, -640A>C	homozygote	blood pressure, diastolic	fat, total, percent energy from	greater than 31	both	Puerto Rican	20674306	significant interaction
APOC3	rs2542052	M640, -640A>C	heterozygote	blood pressure, diastolic	fat, total, percent energy from	less than 31	both	Puerto Rican	20674306	significant interaction
APOC3	rs2542052	M640, -640A>C	none	blood pressure, systolic	fat, total, percent energy from		both	Puerto Rican	20674306	no interaction found
APOC3	rs2542052	M640, -640A>C	none	cholesterol, total	fat, total, percent energy from		both	Puerto Rican	20674306	no interaction found
APOC3	rs2542052	M640, -640A>C	none	delta HDL-C	fenofibrate	160 mg/d for 3 wk	both	American (USA), White	19057464	no interaction found
APOC3	rs2542052	M640, -640A>C	none	delta triglyceride, fasting	fenofibrate	160 mg/d for 3 wk	both	American (USA), White	19057464	no interaction found
APOC3	rs2542052	M640, -640A>C	none	HDL-C	fat, total, percent energy from		both	Puerto Rican	20674306	no interaction found
APOC3	rs2542052	M640, -640A>C	none	waist circumference	fat, total, percent energy from		both	Puerto Rican	20674306	no interaction found
APOC3	rs2854116	-455T>C	C	APOC3, plasma	PUFA, N-3, percent energy from	high	both	Italian	15576429	significant interaction
APOC3	rs2854116	-455T>C	none	blood pressure, diastolic	fat, total, percent energy from		both	Puerto Rican	20674306	no interaction found
APOC3	rs2854116	-455T>C	none	blood pressure, systolic	fat, total, percent energy from		both	Puerto Rican	20674306	no interaction found
APOC3	rs2854116	-455T>C	none	cholesterol, total	fat, total intake		both	Inuk, Nunavik	23021345	no interaction found
APOC3	rs2854116	-455T>C	none	cholesterol, total	fat, total, percent energy from		both	Puerto Rican	20674306	no interaction found
APOC3	rs2854116	-455T>C	none	cholesterol, total	SFA intake		both	Inuk, Nunavik	23021345	no interaction found
APOC3	rs2854116	-455T>C	C	cholesterol, total	SFA, percent energy from	high	both	Costa Rican	14612212	significant interaction
APOC3	rs2854116	-455T>C	none	delta HDL-C	fenofibrate	160 mg/d for 3 wk	both	American (USA), White	19057464	no interaction found
APOC3	rs2854116	-455T>C	none	delta triglyceride, fasting	fenofibrate	160 mg/d for 3 wk	both	American (USA), White	19057464	no interaction found
APOC3	rs2854116	-455T>C	none	HDL-C	fat, total intake		both	Inuk, Nunavik	23021345	no interaction found
APOC3	rs2854116	-455T>C	none	HDL-C	fat, total, percent energy from		both	Puerto Rican	20674306	no interaction found
APOC3	rs2854116	-455T>C	none	HDL-C	SFA intake		both	Inuk, Nunavik	23021345	no interaction found
APOC3	rs2854116	-455T>C	none	LDL-C	fat, total intake		both	Inuk, Nunavik	23021345	no interaction found
APOC3	rs2854116	-455T>C	none	LDL-C	SFA intake		both	Inuk, Nunavik	23021345	no interaction found
APOC3	rs2854116	-455T>C	C	LDL-C	SFA, percent energy from	high	both	Costa Rican	14612212	significant interaction
APOC3	rs2854116	-455T>C	none	triglyceride	fat, total intake		both	Inuk, Nunavik	23021345	no interaction found
APOC3	rs2854116	-455T>C	none	triglyceride	SFA intake		both	Inuk, Nunavik	23021345	no interaction found
APOC3	rs2854116	-455T>C	none	waist circumference	fat, total, percent energy from		both	Puerto Rican	20674306	no interaction found
APOC3	rs2854117	M482, -482a>G	none	blood pressure, diastolic	fat, total, percent energy from		both	Puerto Rican	20674306	no interaction found
APOC3	rs2854117	M482, -482a>G	none	blood pressure, systolic	fat, total, percent energy from		both	Puerto Rican	20674306	no interaction found
APOC3	rs2854117	M482, -482a>G	none	cholesterol, total	fat, total, percent energy from		both	Puerto Rican	20674306	no interaction found
APOC3	rs2854117	M482, -482a>G	none	delta HDL-C	fenofibrate	160 mg/d for 3 wk	both	American (USA), White	19057464	no interaction found
APOC3	rs2854117	M482, -482a>G	G	delta triglyceride, fasting	fenofibrate	160 mg/d for 3 wk	both	American (USA), White	19057464	significant interaction
APOC3	rs2854117	M482, -482a>G	none	HDL-C	fat, total, percent energy from		both	Puerto Rican	20674306	no interaction found
APOC3	rs2854117	M482, -482a>G	none	waist circumference	fat, total, percent energy from		both	Puerto Rican	20674306	no interaction found
APOC3	rs4520	G34G, Gly34Gly	none	delta HDL-C	fenofibrate	160 mg/d for 3 wk	both	American (USA), White	19057464	no interaction found
APOC3	rs4520	G34G, Gly34Gly	T	delta triglyceride, fasting	fenofibrate	160 mg/d for 3 wk	both	American (USA), White	19057464	significant interaction
APOC3	rs5128	ApoC3 SstI, 3238C>G	none	APOA1, plasma	MUFA, percent energy from		male	Spanish	9209175	no interaction found
APOC3	rs5128	ApoC3 SstI, 3238C>G	C	APOB, plasma	MUFA, percent energy from	22	male	Spanish	9209175	significant interaction
APOC3	rs5128	ApoC3 SstI, 3238C>G	none	cholesterol, total	fat, total intake		both	Inuk, Nunavik	23021345	no interaction found
APOC3	rs5128	ApoC3 SstI, 3238C>G	C	cholesterol, total	MUFA, percent energy from	22	male	Spanish	9209175	significant interaction
APOC3	rs5128	ApoC3 SstI, 3238C>G	none	cholesterol, total	SFA intake		both	Inuk, Nunavik	23021345	no interaction found
APOC3	rs5128	ApoC3 SstI, 3238C>G	none	delta cholesterol, total	cafestol, dietary		both	Dutch	11737237	no interaction found
APOC3	rs5128	ApoC3 SstI, 3238C>G	none	delta cholesterol, total	cholesterol, dietary		both	Dutch	11737237	no interaction found
APOC3	rs5128	ApoC3 SstI, 3238C>G	none	delta cholesterol, total	SFA, percent energy from		both	Dutch	11737237	no interaction found
APOC3	rs5128	ApoC3 SstI, 3238C>G	none	delta cholesterol, total	trans fatty acid, percent energy from		both	Dutch	11737237	no interaction found
APOC3	rs5128	ApoC3 SstI, 3238C>G	none	delta HDL-C	cafestol, dietary		both	Dutch	11737237	no interaction found
APOC3	rs5128	ApoC3 SstI, 3238C>G	none	delta HDL-C	cholesterol, dietary		both	Dutch	11737237	no interaction found
APOC3	rs5128	ApoC3 SstI, 3238C>G	none	delta HDL-C	fenofibrate	160 mg/d for 3 wk	both	American (USA), White	19057464	no interaction found
APOC3	rs5128	ApoC3 SstI, 3238C>G	G	delta HDL-C	SFA, percent energy from		both	Dutch	11737237	significant interaction
APOC3	rs5128	ApoC3 SstI, 3238C>G	none	delta HDL-C	trans fatty acid, percent energy from		both	Dutch	11737237	no interaction found
APOC3	rs5128	ApoC3 SstI, 3238C>G	none	delta LDL-C	cafestol, dietary		both	Dutch	11737237	no interaction found
APOC3	rs5128	ApoC3 SstI, 3238C>G	none	delta LDL-C	cholesterol, dietary		both	Dutch	11737237	no interaction found
APOC3	rs5128	ApoC3 SstI, 3238C>G	none	delta LDL-C	SFA, percent energy from		both	Dutch	11737237	no interaction found
APOC3	rs5128	ApoC3 SstI, 3238C>G	none	delta LDL-C	trans fatty acid, percent energy from		both	Dutch	11737237	no interaction found
APOC3	rs5128	ApoC3 SstI, 3238C>G	C	delta triglyceride, fasting	fenofibrate	160 mg/d for 3 wk	both	American (USA), White	19057464	significant interaction
APOC3	rs5128	ApoC3 SstI, 3238C>G	none	HDL-C	fat, total intake		both	Inuk, Nunavik	23021345	no interaction found
APOC3	rs5128	ApoC3 SstI, 3238C>G	none	HDL-C	MUFA, percent energy from		male	Spanish	9209175	no interaction found
APOC3	rs5128	ApoC3 SstI, 3238C>G	none	HDL-C	SFA intake		both	Inuk, Nunavik	23021345	no interaction found
APOC3	rs5128	ApoC3 SstI, 3238C>G	C	insulin, plasma, fasting	SFA, percent energy from	20	both	Spanish	9701199	significant interaction
APOC3	rs5128	ApoC3 SstI, 3238C>G	C	LDL-C	fat, total intake	high	both	Inuk, Nunavik	23021345	significant interaction
APOC3	rs5128	ApoC3 SstI, 3238C>G	none	LDL-C	high-cholesterol diet		male	Finnish	9012635	no interaction found
APOC3	rs5128	ApoC3 SstI, 3238C>G	C	LDL-C	MUFA, percent energy from	22	male	Spanish	9209175	significant interaction
APOC3	rs5128	ApoC3 SstI, 3238C>G	C	LDL-C	SFA intake	high	both	Inuk, Nunavik	23021345	significant interaction
APOC3	rs5128	ApoC3 SstI, 3238C>G	C	LDL-C:HDL-C ratio	nonsmokers on MUFA, percent energy from	22	both	Spanish	11837227	significant interaction
APOC3	rs5128	ApoC3 SstI, 3238C>G	C	LDL-C:HDL-C ratio	nonsmokers on NCEP-1 diet		both	Spanish	11837227	significant interaction
APOC3	rs5128	ApoC3 SstI, 3238C>G	G	LDL-C:HDL-C ratio	smokers on MUFA, percent energy from	22	both	Spanish	11837227	significant interaction
APOC3	rs5128	ApoC3 SstI, 3238C>G	G	LDL-C:HDL-C ratio	smokers on NCEP-1 diet		both	Spanish	11837227	significant interaction
APOC3	rs5128	ApoC3 SstI, 3238C>G	none	triglyceride	fat, total intake		both	Inuk, Nunavik	23021345	no interaction found
APOC3	rs5128	ApoC3 SstI, 3238C>G	none	triglyceride	MUFA, percent energy from		male	Spanish	9209175	no interaction found
APOC3	rs5128	ApoC3 SstI, 3238C>G	none	triglyceride	SFA intake		both	Inuk, Nunavik	23021345	no interaction found
APOE	rs405509	G-219T	none	cholesterol, total	fat, total intake		both	Inuk, Nunavik	23021345	no interaction found
APOE	rs405509	G-219T	none	cholesterol, total	SFA intake		both	Inuk, Nunavik	23021345	no interaction found
APOE	rs405509	G-219T	T	HDL-C	fat, total intake	high	both	Inuk, Nunavik	23021345	significant interaction
APOE	rs405509	G-219T	T	HDL-C	SFA intake	high	both	Inuk, Nunavik	23021345	significant interaction
APOE	rs405509	G-219T	T	LDL-C	fat, total intake	high	both	Inuk, Nunavik	23021345	significant interaction
APOE	rs405509	G-219T	none	LDL-C	SFA intake		both	Inuk, Nunavik	23021345	no interaction found
APOE	rs405509	G-219T	none	triglyceride	fat, total intake		both	Inuk, Nunavik	23021345	no interaction found
APOE	rs405509	G-219T	none	triglyceride	SFA intake		both	Inuk, Nunavik	23021345	no interaction found
APOE	rs429358, rs7412	none	none	Abeta42 levels, cerebrospinal fluid	physical activity		both	American (USA)	22232206	no interaction found
APOE	rs429358, rs7412	none	E4	amyloid imaging with [11C]PiB binding	physical activity	low	both	American (USA)	22232206	significant interaction
APOE	rs429358, rs7412	none	none	APOA1, plasma	high-carbohydrate diet	55% energy	both	Spanish	15465740	no interaction found
APOE	rs429358, rs7412	none	none	APOA1, plasma	MUFA, percent energy from	22	both	Spanish	15465740	no interaction found
APOE	rs429358, rs7412	none	none	APOA1, plasma	SFA, percent energy from	20	both	Spanish	15465740	no interaction found
APOE	rs429358, rs7412	none	E4	APOB, plasma	physical activity	sedentary	male	American (USA)	14650352	significant interaction
APOE	rs429358, rs7412	none	E2	APOB, plasma	physical activity	sedentary	male	American (USA)	14650352	significant interaction
APOE	rs429358, rs7412	none	E3	APOB, plasma	physical activity	sedentary	male	American (USA)	14650352	no interaction found
APOE	rs429358, rs7412	none	E2/E3	APOB, plasma	SFA, percent energy from	20	both	Spanish	15465740	significant interaction
APOE	rs429358, rs7412	none	none	blood pressure, diastolic	low-calorie diet		female	Finnish	17570245	no interaction found
APOE	rs429358, rs7412	none	none	blood pressure, systolic	low-calorie diet		female	Finnish	17570245	no interaction found
APOE	rs429358, rs7412	none	none	BMI	low-calorie diet		female	Finnish	17570245	no interaction found
APOE	rs429358, rs7412	none	none	body weight	low-calorie diet	25.0 kcal/kg body wt/d	both	Japanese	15161775	no interaction found
APOE	rs429358, rs7412	none	none	body weight	low-calorie diet		female	Finnish	17570245	no interaction found
APOE	rs429358, rs7412	none	none	cholesterol, total	black tea	6 mugs/d	both	United Kingdom	9536857	no interaction found
APOE	rs429358, rs7412	none	E4	cholesterol, total	BMI		both	Lithuanian	22844488	no interaction found
APOE	rs429358, rs7412	none	E2/E4	cholesterol, total	low-calorie diet	1400-1800 kcal/d	both	Japanese	12940873	significant interaction
APOE	rs429358, rs7412	none	E3	cholesterol, total	low-calorie diet	25.0 kcal/kg body wt/d	both	Japanese	15161775	significant interaction
APOE	rs429358, rs7412	none	E4	cholesterol, total	low-calorie diet		female	Finnish	17570245	significant interaction
APOE	rs429358, rs7412	none	none	cholesterol, total	low-fat diet		both	American (USA), White	9062535	no interaction found
APOE	rs429358, rs7412	none	none	cholesterol, total	low-fat diet		female	American (USA), White	12077730	no interaction found
APOE	rs429358, rs7412	none	E4	cholesterol, total	physical activity	high intensity, any	male	Swiss	11788473	significant interaction
APOE	rs429358, rs7412	none	E4	cholesterol, total	physical activity	high intensity, less	female	Swiss	11788473	significant interaction
APOE	rs429358, rs7412	none	E4	cholesterol, total	SFA intake		both	Lithuanian	22844488	no interaction found
APOE	rs429358, rs7412	none	E3	cholesterol, total	SFA, percent energy from	20	both	Spanish	15465740	significant interaction
APOE	rs429358, rs7412	none	E4	coronary heart disease	physical activity	low	both	Swedish	22071360	significant interaction
APOE	rs429358, rs7412	none	E4	coronary heart disease	smoking	ever	female	Swedish	22071360	significant interaction
APOE	rs429358, rs7412	none	none	delta APOA1, serum	physical activity	40 min exercise at 60-85% VO2max	both	American (USA), White	14767871	no interaction found
APOE	rs429358, rs7412	none	none	delta APOB, serum	physical activity	40 min exercise at 60-85% VO2max	both	American (USA), White	14767871	no interaction found
APOE	rs429358, rs7412	none	none	delta blood pressure, diastolic	quercetin		male	German	22118955	no interaction found
APOE	rs429358, rs7412	none	none	delta blood pressure, diastolic, 4h	quercetin		male	German	22118955	no interaction found
APOE	rs429358, rs7412	none	none	delta blood pressure, systolic	quercetin		male	German	22118955	no interaction found
APOE	rs429358, rs7412	none	none	delta blood pressure, systolic, 4h	quercetin		male	German	22118955	no interaction found
APOE	rs429358, rs7412	none	E4	delta BMI	quercetin	150 mg	male	German	22118955	significant interaction
APOE	rs429358, rs7412	none	none	delta body weight	physical activity	40 min exercise at 60-85% VO2max	both	American (USA), White	14767871	no interaction found
APOE	rs429358, rs7412	none	E4	delta body weight	quercetin	150 mg	male	German	22118955	significant interaction
APOE	rs429358, rs7412	none	none	delta cholesterol, total	physical activity	40 min exercise at 60-85% VO2max	both	American (USA), White	14767871	no interaction found
APOE	rs429358, rs7412	none	none	delta cholesterol, total	quercetin		male	German	22118955	no interaction found
APOE	rs429358, rs7412	none	none	delta fat mass	physical activity	40 min exercise at 60-85% VO2max	both	American (USA), White	14767871	no interaction found
APOE	rs429358, rs7412	none	none	delta glucose AUC	quercetin		male	German	22118955	no interaction found
APOE	rs429358, rs7412	none	none	delta glucose, fasting	quercetin		male	German	22118955	no interaction found
APOE	rs429358, rs7412	none	none	delta HDL-C	physical activity	40 min exercise at 60-85% VO2max	both	American (USA), White	14767871	no interaction found
APOE	rs429358, rs7412	none	none	delta HDL-C	quercetin		male	German	22118955	no interaction found
APOE	rs429358, rs7412	none	none	delta ICAM1, plasma	quercetin		male	German	22118955	no interaction found
APOE	rs429358, rs7412	none	none	delta insulin, AUC	quercetin		male	German	22118955	no interaction found
APOE	rs429358, rs7412	none	none	delta insulin, fasting	quercetin		male	German	22118955	no interaction found
APOE	rs429358, rs7412	none	none	delta LDL oxidized	quercetin		male	German	22118955	no interaction found
APOE	rs429358, rs7412	none	none	delta LDL-C	physical activity	40 min exercise at 60-85% VO2max	both	American (USA), White	14767871	no interaction found
APOE	rs429358, rs7412	none	none	delta LDL-C	quercetin		male	German	22118955	no interaction found
APOE	rs429358, rs7412	none	E4	delta LDL-C:HDL-C ratio	physical activity	40 min exercise at 60-85% VO2max	both	American (USA), White	14767871	significant interaction
APOE	rs429358, rs7412	none	none	delta SELE (E-selectin), plasma	quercetin		male	German	22118955	no interaction found
APOE	rs429358, rs7412	none	none	delta triglyceride	physical activity	40 min exercise at 60-85% VO2max	both	American (USA), White	14767871	no interaction found
APOE	rs429358, rs7412	none	none	delta triglyceride	quercetin		male	German	22118955	no interaction found
APOE	rs429358, rs7412	none	none	delta triglyceride, AUC	quercetin		male	German	22118955	no interaction found
APOE	rs429358, rs7412	none	none	delta VCAM1, plasma	quercetin		male	German	22118955	no interaction found
APOE	rs429358, rs7412	none	E3	delta VO2max	physical activity	40 min exercise at 60-85% VO2max	both	American (USA), White	14767871	significant interaction
APOE	rs429358, rs7412	none	E4	delta waist circumference	quercetin	150 mg	male	German	22118955	significant interaction
APOE	rs429358, rs7412	none	none	delta waist:hip ratio	physical activity	40 min exercise at 60-85% VO2max	both	American (USA), White	14767871	no interaction found
APOE	rs429358, rs7412	none	none	fat mass	low-calorie diet		female	Finnish	17570245	no interaction found
APOE	rs429358, rs7412	none	none	fibrinogen, plasma	black tea	6 mugs/d	both	United Kingdom	9536857	no interaction found
APOE	rs429358, rs7412	none	none	glucose, fasting	low-calorie diet	25.0 kcal/kg body wt/d	both	Japanese	15161775	no interaction found
APOE	rs429358, rs7412	none	none	glucose, plasma	low-calorie diet		female	Finnish	17570245	no interaction found
APOE	rs429358, rs7412	none	unknown	HDL-C	alcohol consumption	any	male	Spanish	11474482	significant interaction
APOE	rs429358, rs7412	none	none	HDL-C	alcohol consumption	any	female	Spanish	11474482	no interaction found
APOE	rs429358, rs7412	none	E4	HDL-C	alcohol consumption	any	both	American (USA), White	15585780	significant interaction
APOE	rs429358, rs7412	none	E3	HDL-C	black tea	6 mugs/d	both	United Kingdom	9536857	significant interaction
APOE	rs429358, rs7412	none	none	HDL-C	education		both	Spanish	11474482	no interaction found
APOE	rs429358, rs7412	none	none	HDL-C	high-carbohydrate diet	55% energy	both	Spanish	15465740	no interaction found
APOE	rs429358, rs7412	none	none	HDL-C	low-calorie diet	1400-1800 kcal/d	both	Japanese	12940873	no interaction found
APOE	rs429358, rs7412	none	none	HDL-C	low-calorie diet	25.0 kcal/kg body wt/d	both	Japanese	15161775	no interaction found
APOE	rs429358, rs7412	none	none	HDL-C	low-calorie diet		female	Finnish	17570245	no interaction found
APOE	rs429358, rs7412	none	none	HDL-C	low-fat diet		both	American (USA), White	9062535	no interaction found
APOE	rs429358, rs7412	none	E4	HDL-C	low-fat diet		female	American (USA), White	12077730	significant interaction
APOE	rs429358, rs7412	none	none	HDL-C	MUFA, percent energy from	22	both	Spanish	15465740	no interaction found
APOE	rs429358, rs7412	none	E4	HDL-C	physical activity	sedentary	male	Spanish	11474482	significant interaction
APOE	rs429358, rs7412	none	E2	HDL-C	physical activity	active	male	Spanish	11474482	significant interaction
APOE	rs429358, rs7412	none	none	HDL-C	physical activity		female	Spanish	11474482	no interaction found
APOE	rs429358, rs7412	none	E2/E3	HDL-C	physical activity	high intensity, more	both	Swiss	11788473	significant interaction
APOE	rs429358, rs7412	none	E4	HDL-C	physical activity	high intensity, less	female	Swiss	11788473	significant interaction
APOE	rs429358, rs7412	none	E2	HDL-C	physical activity	high intensity, less	male	Swiss	11788473	significant interaction
APOE	rs429358, rs7412	none	E4	HDL-C	PUFA, percent energy from	high	both	Brazilian	20091341	significant interaction
APOE	rs429358, rs7412	none	none	HDL-C	SFA, percent energy from	20	both	Spanish	15465740	no interaction found
APOE	rs429358, rs7412	none	none	HDL-C	smoking	any	both	Spanish	11474482	no interaction found
APOE	rs429358, rs7412	none	none	HDL-C, large	physical activity		both	American (USA), White	16842800	no interaction found
APOE	rs429358, rs7412	none	none	hippocampus morphology	physical activity		both	American (USA)	19812458	no interaction found
APOE	rs429358, rs7412	none	none	insulin, plasma, fasting	low-calorie diet		female	Finnish	17570245	no interaction found
APOE	rs429358, rs7412	none	E3	LDL particle size	high-carbohydrate diet	55% energy	both	Spanish	15465740	significant interaction
APOE	rs429358, rs7412	none	E3	LDL, medium	physical activity		both	American (USA), White	16842800	significant interaction
APOE	rs429358, rs7412	none	E2/E4	LDL, small	physical activity		both	American (USA), White	16842800	significant interaction
APOE	rs429358, rs7412	none	E4	LDL-C	alcohol consumption	none	female	Spanish	11474482	significant interaction
APOE	rs429358, rs7412	none	E2	LDL-C	alcohol consumption	none	female	Spanish	11474482	significant interaction
APOE	rs429358, rs7412	none	none	LDL-C	alcohol consumption	any	male	Spanish	11474482	no interaction found
APOE	rs429358, rs7412	none	E4	LDL-C	alcohol consumption	any	both	American (USA), White	15585780	significant interaction
APOE	rs429358, rs7412	none	none	LDL-C	black tea	6 mugs/d	both	United Kingdom	9536857	no interaction found
APOE	rs429358, rs7412	none	E4	LDL-C	BMI		both	Lithuanian	22844488	no interaction found
APOE	rs429358, rs7412	none	none	LDL-C	education		both	Spanish	11474482	no interaction found
APOE	rs429358, rs7412	none	E4	LDL-C	high-cholesterol diet		male	Finnish	9012635	significant interaction
APOE	rs429358, rs7412	none	none	LDL-C	low-calorie diet	1400-1800 kcal/d	both	Japanese	12940873	no interaction found
APOE	rs429358, rs7412	none	E3	LDL-C	low-calorie diet	25.0 kcal/kg body wt/d	both	Japanese	15161775	significant interaction
APOE	rs429358, rs7412	none	E4	LDL-C	low-calorie diet		female	Finnish	17570245	significant interaction
APOE	rs429358, rs7412	none	E3	LDL-C	low-fat diet		male	American (USA), White	9062535	significant interaction
APOE	rs429358, rs7412	none	none	LDL-C	low-fat diet		female	American (USA), White	9062535	no interaction found
APOE	rs429358, rs7412	none	none	LDL-C	low-fat diet		female	American (USA), White	12077730	no interaction found
APOE	rs429358, rs7412	none	none	LDL-C	physical activity		both	Spanish	11474482	no interaction found
APOE	rs429358, rs7412	none	E4	LDL-C	physical activity	high intensity, any	male	Swiss	11788473	significant interaction
APOE	rs429358, rs7412	none	E4	LDL-C	physical activity	high intensity, less	female	Swiss	11788473	significant interaction
APOE	rs429358, rs7412	none	E4	LDL-C	physical activity	sedentary	male	American (USA)	14650352	significant interaction
APOE	rs429358, rs7412	none	E2	LDL-C	physical activity	sedentary	male	American (USA)	14650352	significant interaction
APOE	rs429358, rs7412	none	E3	LDL-C	physical activity	sedentary	male	American (USA)	14650352	no interaction found
APOE	rs429358, rs7412	none	E2	LDL-C	SFA intake	high	both	Costa Rican	18494374	significant interaction
APOE	rs429358, rs7412	none	E4	LDL-C	SFA intake	high	both	Costa Rican	18494374	significant interaction
APOE	rs429358, rs7412	none	E4	LDL-C	SFA intake		both	Lithuanian	22844488	no interaction found
APOE	rs429358, rs7412	none	E2/E3	LDL-C	SFA, percent energy from	20	both	Spanish	15465740	significant interaction
APOE	rs429358, rs7412	none	none	LDL-C	smoking	any	both	Spanish	11474482	no interaction found
APOE	rs429358, rs7412	none	none	LDL-C	smoking		both	Swedish	22071360	no interaction found
APOE	rs429358, rs7412	none	none	LIPC (hepatic lipase) activity	physical activity	6-mo aerobic training	both	multiple ethnicities, predominantly European ancestry	21252218	no interaction found
APOE	rs429358, rs7412	none	E3	LPL (lipoprotein lipase) activity	physical activity	6-mo aerobic training	both	multiple ethnicities, predominantly European ancestry	21252218	significant interaction
APOE	rs429358, rs7412	none	E2	myocardial infarction	SFA intake	high	both	Costa Rican	18494374	significant interaction
APOE	rs429358, rs7412	none	E4	self-reported health	physical activity	any	both	Tiawanese	18365330	significant interaction
APOE	rs429358, rs7412	none	E3	SERPINE1 (PAI-1), plasma	black tea	6 mugs/d	both	United Kingdom	9536857	significant interaction
APOE	rs429358, rs7412	none	E4	stroke	alcohol consumption		both	American (USA), White	19717024	no interaction found
APOE	rs429358, rs7412	none	none	tPA (tissue plasminogen activator, PLAT), plasma	black tea	6 mugs/d	both	United Kingdom	9536857	no interaction found
APOE	rs429358, rs7412	none	none	triglyceride	alcohol consumption	any	both	Spanish	11474482	no interaction found
APOE	rs429358, rs7412	none	E3	triglyceride	black tea	6 mugs/d	both	United Kingdom	9536857	significant interaction
APOE	rs429358, rs7412	none	none	triglyceride	education		both	Spanish	11474482	no interaction found
APOE	rs429358, rs7412	none	E4	triglyceride	fat, total intake	high	female	Brazilian	19915960	significant interaction
APOE	rs429358, rs7412	none	E2/E4	triglyceride	low-calorie diet	1400-1800 kcal/d	both	Japanese	12940873	significant interaction
APOE	rs429358, rs7412	none	none	triglyceride	low-calorie diet	25.0 kcal/kg body wt/d	both	Japanese	15161775	no interaction found
APOE	rs429358, rs7412	none	none	triglyceride	low-calorie diet		female	Finnish	17570245	no interaction found
APOE	rs429358, rs7412	none	none	triglyceride	low-fat diet		both	American (USA), White	9062535	no interaction found
APOE	rs429358, rs7412	none	E4	triglyceride	low-fat diet		female	American (USA), White	12077730	significant interaction
APOE	rs429358, rs7412	none	none	triglyceride	physical activity		both	Spanish	11474482	no interaction found
APOE	rs429358, rs7412	none	E2/E3	triglyceride	physical activity	high intensity, more	male	Swiss	11788473	significant interaction
APOE	rs429358, rs7412	none	E2	triglyceride	physical activity	high intensity, any	female	Swiss	11788473	significant interaction
APOE	rs429358, rs7412	none	E2/E4	triglyceride	physical activity	high intensity, less	male	Swiss	11788473	significant interaction
APOE	rs429358, rs7412	none	E4	triglyceride	PUFA:SFA ratio	low	female	Brazilian	19915960	significant interaction
APOE	rs429358, rs7412	none	none	triglyceride	smoking	any	both	Spanish	11474482	no interaction found
APOE	rs429358, rs7412	none	E2	triglyceride, postprandial	fenofibrate	160 mg/d for 3 wk	both	American (USA), White	20729559	significant interaction
APOE	rs429358, rs7412	none	E4	triglyceride, postprandial	fenofibrate	160 mg/d for 3 wk	both	American (USA), White	20729559	significant interaction
APOE	rs429358, rs7412	none	none	VLDL, large	physical activity		both	American (USA), White	16842800	no interaction found
APOE	rs429358, rs7412	none	none	waist circumference	low-calorie diet		female	Finnish	17570245	no interaction found
APOE	rs7412	none	none	cholesterol, total	fat, total intake		both	Inuk, Nunavik	23021345	no interaction found
APOE	rs7412	none	none	cholesterol, total	SFA intake		both	Inuk, Nunavik	23021345	no interaction found
APOE	rs7412	none	none	HDL-C	fat, total intake		both	Inuk, Nunavik	23021345	no interaction found
APOE	rs7412	none	none	HDL-C	SFA intake		both	Inuk, Nunavik	23021345	no interaction found
APOE	rs7412	none	none	LDL-C	fat, total intake		both	Inuk, Nunavik	23021345	no interaction found
APOE	rs7412	none	none	LDL-C	SFA intake		both	Inuk, Nunavik	23021345	no interaction found
APOE	rs7412	none	none	triglyceride	fat, total intake		both	Inuk, Nunavik	23021345	no interaction found
APOE	rs7412	none	none	triglyceride	SFA intake		both	Inuk, Nunavik	23021345	no interaction found
APOE	rs769449	none	none	HDL-C	physical activity		female	American (USA), White	21252145	no interaction found
APP	rs11702267	none	none	delta body weight	glycemic index, after weight loss		both	European	22492381	no interaction found
APP	rs11702267	none	none	delta body weight	protein, percent energy from, after weight loss		both	European	22492381	no interaction found
APP	rs11702267	none	none	delta fat mass	glycemic index, after weight loss		both	European	22492381	no interaction found
APP	rs11702267	none	none	delta fat mass	protein, percent energy from, after weight loss		both	European	22492381	no interaction found
APP	rs11702267	none	none	delta waist circumference	glycemic index, after weight loss		both	European	22492381	no interaction found
APP	rs11702267	none	none	delta waist circumference	protein, percent energy from, after weight loss		both	European	22492381	no interaction found
APP	rs12482262	none	none	delta body weight	glycemic index, after weight loss		both	European	22492381	no interaction found
APP	rs12482262	none	none	delta body weight	protein, percent energy from, after weight loss		both	European	22492381	no interaction found
APP	rs12482262	none	none	delta fat mass	glycemic index, after weight loss		both	European	22492381	no interaction found
APP	rs12482262	none	none	delta fat mass	protein, percent energy from, after weight loss		both	European	22492381	no interaction found
APP	rs12482262	none	none	delta waist circumference	glycemic index, after weight loss		both	European	22492381	no interaction found
APP	rs12482262	none	none	delta waist circumference	protein, percent energy from, after weight loss		both	European	22492381	no interaction found
APP	rs128648	none	none	delta body weight	glycemic index, after weight loss		both	European	22492381	no interaction found
APP	rs128648	none	none	delta body weight	protein, percent energy from, after weight loss		both	European	22492381	no interaction found
APP	rs128648	none	none	delta fat mass	glycemic index, after weight loss		both	European	22492381	no interaction found
APP	rs128648	none	none	delta fat mass	protein, percent energy from, after weight loss		both	European	22492381	no interaction found
APP	rs128648	none	none	delta waist circumference	glycemic index, after weight loss		both	European	22492381	no interaction found
APP	rs128648	none	none	delta waist circumference	protein, percent energy from, after weight loss		both	European	22492381	no interaction found
APP	rs17001492	none	none	delta body weight	glycemic index, after weight loss		both	European	22492381	no interaction found
APP	rs17001492	none	none	delta body weight	protein, percent energy from, after weight loss		both	European	22492381	no interaction found
APP	rs17001492	none	none	delta fat mass	glycemic index, after weight loss		both	European	22492381	no interaction found
APP	rs17001492	none	none	delta fat mass	protein, percent energy from, after weight loss		both	European	22492381	no interaction found
APP	rs17001492	none	none	delta waist circumference	glycemic index, after weight loss		both	European	22492381	no interaction found
APP	rs17001492	none	none	delta waist circumference	protein, percent energy from, after weight loss		both	European	22492381	no interaction found
APP	rs17514385	none	none	delta body weight	glycemic index, after weight loss		both	European	22492381	no interaction found
APP	rs17514385	none	none	delta body weight	protein, percent energy from, after weight loss		both	European	22492381	no interaction found
APP	rs17514385	none	none	delta fat mass	glycemic index, after weight loss		both	European	22492381	no interaction found
APP	rs17514385	none	none	delta fat mass	protein, percent energy from, after weight loss		both	European	22492381	no interaction found
APP	rs17514385	none	none	delta waist circumference	glycemic index, after weight loss		both	European	22492381	no interaction found
APP	rs17514385	none	none	delta waist circumference	protein, percent energy from, after weight loss		both	European	22492381	no interaction found
APP	rs17588612	none	none	delta body weight	glycemic index, after weight loss		both	European	22492381	no interaction found
APP	rs17588612	none	none	delta body weight	protein, percent energy from, after weight loss		both	European	22492381	no interaction found
APP	rs17588612	none	none	delta fat mass	glycemic index, after weight loss		both	European	22492381	no interaction found
APP	rs17588612	none	none	delta fat mass	protein, percent energy from, after weight loss		both	European	22492381	no interaction found
APP	rs17588612	none	none	delta waist circumference	glycemic index, after weight loss		both	European	22492381	no interaction found
APP	rs17588612	none	none	delta waist circumference	protein, percent energy from, after weight loss		both	European	22492381	no interaction found
APP	rs17803163	none	none	delta body weight	glycemic index, after weight loss		both	European	22492381	no interaction found
APP	rs17803163	none	none	delta body weight	protein, percent energy from, after weight loss		both	European	22492381	no interaction found
APP	rs17803163	none	none	delta fat mass	glycemic index, after weight loss		both	European	22492381	no interaction found
APP	rs17803163	none	none	delta fat mass	protein, percent energy from, after weight loss		both	European	22492381	no interaction found
APP	rs17803163	none	none	delta waist circumference	glycemic index, after weight loss		both	European	22492381	no interaction found
APP	rs17803163	none	none	delta waist circumference	protein, percent energy from, after weight loss		both	European	22492381	no interaction found
APP	rs1783016	none	none	delta body weight	glycemic index, after weight loss		both	European	22492381	no interaction found
APP	rs1783016	none	none	delta body weight	protein, percent energy from, after weight loss		both	European	22492381	no interaction found
APP	rs1783016	none	none	delta fat mass	glycemic index, after weight loss		both	European	22492381	no interaction found
APP	rs1783016	none	none	delta fat mass	protein, percent energy from, after weight loss		both	European	22492381	no interaction found
APP	rs1783016	none	none	delta waist circumference	glycemic index, after weight loss		both	European	22492381	no interaction found
APP	rs1783016	none	none	delta waist circumference	protein, percent energy from, after weight loss		both	European	22492381	no interaction found
APP	rs1787438	none	none	delta body weight	glycemic index, after weight loss		both	European	22492381	no interaction found
APP	rs1787438	none	none	delta body weight	protein, percent energy from, after weight loss		both	European	22492381	no interaction found
APP	rs1787438	none	none	delta fat mass	glycemic index, after weight loss		both	European	22492381	no interaction found
APP	rs1787438	none	none	delta fat mass	protein, percent energy from, after weight loss		both	European	22492381	no interaction found
APP	rs1787438	none	none	delta waist circumference	glycemic index, after weight loss		both	European	22492381	no interaction found
[truncated: 12,959 more rows]
